# Supplementary material for: Trace element partitioning in basaltic systems as a function of oxygen fugacity
Source: Contrib Mineral Petrol. 2023 Nov 27;178(12):95. doi: 10.1007/s00410-023-02069-x (PMC11008077; doi:10.1007/s00410-023-02069-x)
Supplement: Supplementary file 1 — Supplementary file1 (XLSX 36 KB) [file 410_2023_2069_MOESM1_ESM.xlsx]

## Sheet: Notes
Appendix Table 1
Experiments run conditions and products (B62/2 picrite)
Leuthold J1*, Blundy JD2, Ulmer P1
Trace element partitioning in basaltic systems as a function of oxygen fugacity
Contrib Mineral Petrol
1 Institute of Geochemistry and Petrology, Department of Earth Sciences, ETH Zürich, Zürich, Switzerland
2 School of Earth Sciences, University of Bristol, BS8 1RJ, Bristol, United Kingdom
* corresponding author present address: Inst. of Geochemistry and Petrology, Clausiusstrasse 25, 8092 ETH Zürich, Switzerland, julien.leuthold@gmail.com

## Sheet: Appendix Table 1
Appendix Table 1. Gas mixing furnace experiments (1 atm, anhydrous) and run products using B62/2 picrite starting material
		starting material conditions						Final equilibration conditions				Phases identified and proportions
run#		T	fO2	duration		Cooling mode		T	fO2	duration		Liq	Ol	Spl	Plg	Cpx	Pig		NBO/T		Glass	Ol	Plg	Cpx	Opx	Spl
		[°C]		[min]				[°C]		[hours]		[%]	[%]	[%]	[%]	[%]	[%]
Experiments with B62/2 picrite
190						quenching		1400	NNO-4	0.3		100	-	-	-	-	-				100	0	0	0	0	0
243		1370	NNO-4	15		quenching, T oscillation		1190	NNO-4	4		89	9	0.1	1.5	-	-		0.604384		89.3574	9.03614	1.50602	0	0	0.100402
212		1400	NNO-4	20		quenching, T oscillation		1170	NNO-4	5.75		68.1	14.6108	<0.1	13.7335	1.69458	-		0.673857		69.3915	14.8878	13.994	1.72672	0	0
191		1400	NNO-4	20		quenching, T oscillation		1165	NNO-4	3.5		53.8979	19	-	22.2417	5	-		0.690256		53.8227	18.9735	22.2107	4.99303	0	0
192		1400	NNO-4	20		quenching, T oscillation		1140	NNO-4	3.7		32.4522	14	-	35.6158	17.4724	-		0.719499		32.6021	14.0647	35.7802	17.553	0	0
193		1400	NNO-4	20		quenching, T oscillation		1125	NNO-4	44.9		24.4136	13	-	43.2688	17.3695	-		0.675663		24.8986	13.2583	44.1285	17.7146	0	0
213		1400	NNO-4	20		quenching, T oscillation		1125	NNO-4	18.25		21	20	-	32	27	-		0.661936		21	20	32	27	0	0
244		1370	NNO-3	15		quenching, T oscillation		1190	NNO-3	4		86.6465	10	0.1	1.76447	-	-		0.605464		87.9562	10.1512	1.79115	0	0	0.101512
61		1290	NNO-0.8	30		quenching		1180	NNO-3	5.5		72.4409	18.4281	0.0719075	9.0591	-	-		0.678561		72.4409	18.4281	9.0591	0	0	0.0719075
214		1380	NNO-3	15		quenching, T oscillation		1170	NNO-3	16.5		63.8213	15.8015	<0.1	15.5706	4.58349	-		0.655415		63.964	15.8368	15.6054	4.59374	0	0
245		1370	NNO-3	15		quenching, T oscillation		1170	NNO-3	4.5		69	15	<0.1	15	1	-		0.687448		69	15	15	1	0	0
57		1290	NNO-0.8	30		quenching		1160	NNO-3	10		43	17	<0.1	29	11	-		0.713437		43	17	29	11	0	0
215		1380	NNO-3	15		quenching, T oscillation		1140	NNO-3	17.25		33.6116	19.0448	-	30.899	13.1252	-		0.701346		34.7656	19.6987	31.9598	13.5758	0	0
194		1400	NNO-3	20		quenching, T oscillation		1125	NNO-3	19							-		0.728207
216		1380	NNO-3	15		quenching, T oscillation		1125	NNO-3	24.75		27.0591	19.0448	<0.1	36.1838	17.3414	-		0.70133		27.1599	19.1157	36.3185	17.4059	0	0
217		1380	NNO-3	15		quenching, T oscillation at 1170°C, cooling		1125	NNO-3	15.25		25	21	<0.1	37.9	16.4	-		0.614195		24.9252	20.9372	37.7866	16.3509	0	0
246		1370	NNO-3	15		quenching, T oscillation		1110	NNO-3	70.5		23.1036	8	-	44.5112	20.7377	-		0.728476		23.9782	8.30285	46.1963	21.5227	0	0
174								1360	NNO-2	0.4		100	-	-	-	-	-		0.884732		100	0	0	0	0	0
135		1330	NNO-2	20		quenching		1240	NNO-2	2.5		90	10	0.1	-	-	-		0.676326		89.9101	9.99001	0	0	0	0.0999001
239									NNO-2										0.639344
136		1330	NNO-2	20		quenching, T oscillation		1200	NNO-2	3.5		83.3932	16.6068	<0.1	-	-	-		0.569747		83.3932	16.6068	0	0	0	0
137		1340	NNO-2	20		quenching, T oscillation		1190	NNO-2	3.25		82.6957	11	0.2	6	-	-		0.587892		82.782	11.0115	6.00626	0	0	0.200209
161		1360	NNO-2	20		quenching, T oscillation		1175	NNO-2	6.5		63	18	0.118998	17	2	-		0.688135		62.9251	17.9786	16.9798	1.99762	0	0.118857
195		1365	NNO-2	20		quenching, T oscillation		1175	NNO-2	4.75		62	17.2414	<0.1	17.4163	3	-		0.698588		62.2129	17.3006	17.4762	3.0103	0	0
160									NNO-2										0.63775
247		1360	NNO-2	15		quenching, T oscillation		1170	NNO-2	19.45		62.5632	16.5625	0.2	14.5293	2	-		0.667642		65.2686	17.2787	15.1576	2.08648	0	0.208648
114/1		1365	NNO-0.8	60		quenching, cooling from 1250°C, T oscillation		1165	NNO-2	69		61	11	<0.1	20	8	-		0.687351		61	11	20	8	0	0
218		1365	NNO-2	15		quenching, T oscillation		1160	NNO-2	4.8		52.3648	18.1801	0.1	21.3362	5.01472	-		0.681698		53.9867	18.7432	21.997	5.17004	0	0.103097
272			NNO-2						NNO-2										0.681698
163		1360	NNO-2	20		quenching, T oscillation		1140	NNO-2	17.25		28.733	22	-	33.7092	16	-		0.690625		28.6065	21.9032	33.5608	15.9296	0	0
152		1350	NNO-2	20		quenching, cooling from 1190°C with T oscillation		1125	NNO-2	17.25		28	16	0.1	35	21	-		0.687434		27.972	15.984	34.965	20.979	0	0.0999001
164																			0.672504
28								1320	NNO-0.8	0.5		100	-	-	-	-	-		0.834517		100	0	0	0	0	0
98		1355	NNO-0.8	60		quenching		1280	NNO-0.8	9.5		97.13	2.87	x	-	-	-		0.724317		97.13	2.87	0	0	0
62		1290	NNO-0.8	30		quenching		1260	NNO-0.8	1		96	4.2	0.13	-	-	-		0.717741		95.6842	4.18619	0	0	0	0.129572
60		1260	NNO-0.8	30		quenching, equilibration at 1170°C (60h, QFM), melting at 1260°C		1260	NNO-0.8	0.5		x	x	x	-	-	-		0.104915
107		1355	NNO-0.8	60		quenching		1230	NNO-0.8	5		x	x	x	-	-	-		0.618937
87		1310	NNO-0.8	30		quenching		1210	NNO-0.8	11.25		x	x	x	-	-	-		0.586493
47		1260	NNO-0.8	45		quenching		1210	NNO-0.8	7		90.49	9.31	x	-	-	-		0.577956		90.6713	9.32866	0	0	0
106		1335	NNO-0.8	60		quenching		1210	NNO-0.8	8.25		x	x	x	-	-	-		0.596411
48		1260	NNO-0.8	45		quenching		1200	NNO-0.8	16.25		94.9	4.4	0.13	0.5	-	-		0.55452		94.9665	4.40308	0.50035	0	0	0.130091
49		1260	NNO-0.8	60		cooling		1190	NNO-0.8	8.3		89	10.7	0.22	-	-	-				89.0713	10.7086	0	0	0	0.220176
53		1260	NNO-0.8	60		quenching		1180	NNO-0.8	15		67.66	13.76	0.13	17.65	0.7	-		0.636654		67.7277	13.7738	17.6677	0.700701	0	0.13013
30						partially molten powder		1180	NNO-0.8	5		x	x	x	x	x	-
54		1260	NNO-0.8	45		quenching		1160	NNO-0.8	16.75		42.7873	14.3498	0.1	27.6617	15.2012	-		0.655588		42.7445	14.3355	27.634	15.186	0	0.0999001
51		1260	NNO-0.8	45		cooling		1170	NNO-0.8	19		64.08	17.27	0.13	11.73	6.92	-		0.644588		63.9968	17.2476	11.7148	6.91102	0	0.129831
56		1260	NNO-0.8	45		quenching, cooling from 1190°C with T oscillation		1160	NNO-0.8	20		45.87	20.39	0.08	21.32	12.42	-		0.639784		45.8333	20.3737	21.303	12.4101	0	0.0799361
219		1350	NNO-0.8	15		quenching, T oscillation		1160	NNO-0.8	5		51.9773	15	0.1	18.1513	15	-		0.632042		51.8588	14.9658	18.1099	14.9658	0	0.099772
27						partially molten powder		1160	NNO-0.8	16		x	x	x	x	x	-
88		1310	NNO-0.8	30		quenching		1150	NNO-0.8	13.5		42.1203	17.4879	0.1	25.1727	12.7922	-		0.644442		43.1238	17.9045	25.7724	13.0969	0	0.102382
52		1260	NNO-0.8	60		cooling		1140	NNO-0.8	22		38.76	16.2	0.08	33	12	-		0.667307		38.7445	16.1935	32.9868	11.9952	0	0.079968
55		1260	NNO-0.8	45		quenching		1140	NNO-0.8	6.5		38	19	0.5	29.6799	12.3848	-		0.687875		38.1661	19.0831	29.8097	12.4389	0	0.502186
63		1290	NNO-0.8	30		cooling		1125	NNO-0.8	21		29.71	16	0.08	36	18	-		0.680182		29.7725	16.0337	36.0758	18.0379	0	0.0801684
105		1335	NNO-0.8	60		quenching, T oscillation		1110	NNO-0.8	91		6	20	3.5	43	27.5	-		0.741734		6	20	43	27.5	0	3.5
248		1350	NNO	15		quenching, T oscillation		1190	NNO	5		89	9	0.4	1	-	-		0.55007		89.5372	9.05433	1.00604	0	0	0.402414
249		1350	NNO	15		quenching, T oscillation		1180	NNO	18.25		74.5782	10.2759	0.2	12.4773	0.1	-		0.59112		76.3875	10.5252	12.78	0.102426	0	0.204852
250		1350	NNO	15		quenching, T oscillation		1170	NNO	17.75		62.6968	16.6791	0.1	14.9579	4	-		0.598339		63.6944	16.9445	15.1959	4.06364	0	0.101591
220		1340	NNO	15		quenching, T oscillation		1160	NNO	18.5		51.0093	16.8865	0.2	19.9743	8.38394	-		0.598676		52.8846	17.5073	20.7086	8.69216	0	0.207353
165		1360	NNO	20		quenching, T oscillation		1140	NNO	17		27.0069	17.5926	0.220635	36.3649	16.1057	-		0.602849		27.759	18.0825	37.3775	16.5542	0	0.226779
166		1360	NNO	20		quenching, T oscillation		1125	NNO	14		20.5723	16.1337	0.459536	42.4717	20.1844	-		0.573116		20.609	16.1626	42.5476	20.2204	0	0.460357
221		1320	NNO+0.7	20		quenching, T oscillation		1190	NNO+0.7	5.6		93	6	0.2	1	-	-		0.502514		92.8144	5.98802	0.998004	0	0	0.199601
222		1320	NNO+0.7	20		quenching, cooling from 1210°C, T oscillation		1175	NNO+0.7	7		71.2205	10	0.2	17	1	-		0.562614		71.6356	10.0583	17.0991	1.00583	0	0.201166
223		1320	NNO+0.7	20		quenching, T oscillation		1160	NNO+0.7	65.5		49.6522	12.5595	0.307937	22.6766	10.0532	-		0.567269		52.1286	13.1859	23.8075	10.5546	0	0.323295
224		1320	NNO+0.7	20		quenching, T oscillation		1140	NNO+0.7	5.25		25.8054	14.326	2.06528	31.768	26.8479	-		0.553676		25.5974	14.2105	31.5119	26.6315	0	2.04863
225		1320	NNO+0.7	20		quenching, T oscillation at 1170°C, cooling		1140	NNO+0.7	42.25		35.0692	14.1935	0.2	31.9108	18.2075	-		0.550761		35.2168	14.2532	32.0451	18.2841	0	0.200841
251		1340	NNO+0.7	15		quenching, T oscillation at 1140°C, cooling		1125	NNO+0.7	67.25		35	14.1611	0.525558	31.9594	19.0432	-		0.54863		34.7604	14.0641	31.7406	18.9129	0	0.52196
59		1290	NNO-0.8	30		quenching		1190	NNO+1	10.5		86	10.6902	0.232042	3	-	-		0.519714		86.0669	10.6985	3.00234	0	0	0.232223
99		1355	NNO-0.8	60		quenching		1180	NNO+1	12.5		77	11	0.983411	11	-	-		0.559403		77.0128	11.0018	11.0018	0	0	0.983575
58		1290	NNO-0.8	45		quenching, cooling from 1185°C		1160	NNO+1	12		54	15	1.10101	20	10.1305	-		0.554338		53.8753	14.9654	19.9538	10.1071	0	1.09847
226								1320	air	0.3		100				-	-		0.572198		100			0	0
252		1340	air	15		quenching, T oscillation		1200	air	4.75		92	4	4	-	-	-		0.475258		92	4	0	0	0	4
227		1320	air	20		quenching, T oscillation		1190	air	5.1		69.592	5.36182	5.68311	2	14	-		0.396906		72.0139	5.54841	2.0696	14.4872	0	5.88089
253		1340	air	15		quenching, T oscillation		1190	air	18.5		77	6.54476	5.06974	6.28295	5	-		0.427662		77.079	6.55148	6.2894	5.00513	0	5.07494
254		1340	air	15		quenching, T oscillation		1175	air	69.75		62	4.44097	5.22882	18.3558	10	-		0.396505		61.9841	4.43984	18.3511	9.99744	0	5.22748
255		1340	air	15		quenching, T oscillation		1165	air	17.25		35	5	4.44549	27.1523	20	8.98514		0.341417		34.7971	4.97102	26.995	19.8841	8.93307	4.41973
228		1320	air	20		quenching, T oscillation		1160	air	21.75		34	2	10	26.5	20	7.5		0.376799		34	2	26.5	20	7.5	10
229		1320	air	20		quenching, T oscillation		1125	air	65.75		6	-	12	38	29	15		0.433672		6	0	38	29	15	12
