# Supplementary material for: Trace element partitioning in basaltic systems as a function of oxygen fugacity
Source: Contrib Mineral Petrol. 2023 Nov 27;178(12):95. doi: 10.1007/s00410-023-02069-x (PMC11008077; doi:10.1007/s00410-023-02069-x)
Supplement: Supplementary file 2 — Supplementary file2 (XLSX 16 KB) [file 410_2023_2069_MOESM2_ESM.xlsx]

## Sheet: Notes
Appendix Table 2
Experiments run conditions and products (11JL33 basalt)
Leuthold J1*, Blundy JD2, Ulmer P1
Trace element partitioning in basaltic systems as a function of oxygen fugacity
Contrib Mineral Petrol
1 Institute of Geochemistry and Petrology, Department of Earth Sciences, ETH Zürich, Zürich, Switzerland
2 School of Earth Sciences, University of Bristol, BS8 1RJ, Bristol, United Kingdom
* corresponding author present address: Inst. of Geochemistry and Petrology, Clausiusstrasse 25, 8092 ETH Zürich, Switzerland, julien.leuthold@gmail.com

## Sheet: Appendix Table 2
Appendix Table 2. Gas mixing furnace experiments (1 atm, anhydrous) and run products using 11JL33 basalt sarting material
		starting material conditions						Final equilibration conditions				Phases identified and proportions
run#		T	fO2	duration		Cooling mode		T	fO2	duration		Liq	Ol	Spl	Plg	Cpx	Pig		NBO/T
		[°C]		[min]				[°C]		[hours]		[%]	[%]	[%]	[%]	[%]	[%]
Experiments with 11JL33 basalt
257		1240	QFM-2.2	15		quenching, T oscillation		1120	QFM-2.2	5.5		x	x	-	x	x	-		0.0628427
176								1230	QFM-1.2	0.5		100	-	-	-	-	-		0.590625
167		1235	QFM-1.2	30		quenching, T oscillation		1170	QFM-1.2	2.5		x	x	-	-	-	-		0.599032
168		1235	QFM-1.2	30		quenching, T oscillation		1150	QFM-1.2	3.5		x	x	-	x	x	-		0.584197
169		1235	QFM-1.2	30		quenching, T oscillation		1135	QFM-1.2	4.25		x	x	-	x	x	-		0.630766
151		1210	QFM	20		quenching, cooling with T oscillation		1125	QFM-1.2	4.25		x	x	x	x	x	-		0.628299
170		1235	QFM-1.2	30		quenching, T oscillation		1120	QFM-1.2	14		x	x	-	x	x	-		0.645923
258		1230	QFM-1.2	15		quenching, T oscillation		1120	QFM.1.2	18.25		x	x	x	x	x	-		0.0947982
171		1235	QFM-1.2	30		quenching, cooling, T oscillation		1085	QFM-1.2	4.25		x	x	x	x	x	-		0.653128
177								1210	QFM-0.7	0.4		100	-	-	-	-	-		0.5721
132		1210	QFM-0.7	20		quenching		1150	QFM-0.7	3.5		x	x	x	x	±	-		0.639802
133/2		1210	QFM-0.7	20		quenching, T oscillation		1135	QFM-0.7	3.5		x	x	x	x	x	-		0.57474
133/1		1210	QFM-0.7	20		quenching		1130	QFM-0.7	3.5		x	x	x	x	x	-		0.600385
134		1210	QFM-0.7	20		quenching, T oscillation		1110	QFM-0.7	3.5		x	x	x	x	x	-		0.704121
110								1180	QFM	17		100	-	-	-	-	-		0.585876
64		1290	QFM	45		quenching, cooling from 1230°C		1170	QFM	7.4		100	-	-	-	-	-		0.571208
113		1230	QFM	15		cooling from 1230°C, T oscillation		1150	QFM	43		86	4	<0.1	10	-	-		0.604263
70		1290	QFM	30		quenching, cooling from 1190°C		1125	QFM	19.1		x	x	<0.1	x	-	-		0.67726
124		1215	QFM	0		cooling from 1215°C, T oscillation		1120	QFM	20		57	6	<0.1	30	7	-		0.628185
259		1225	QFM	15		quenching, T oscillation		1120	QFM	18.75		x	x	x	x		-		0.203312
71		1250	QFM	30		quenching, T oscillation		1090	QFM	67.3		33	3	7 (Spl)	38	19	-		0.454015
129		1200	QFM	15		cooling with T oscillation		1085	QFM	117		x	x	x (Spl)	x	x	-		0.636722
130		1200	QFM	20		quenching, T oscillation		1075	QFM	24		x	x	x (Spl)	x	x	-		0.391056
131		1210	QFM	20		quenching, T oscillation		1060	QFM	50		2	3	5 (Spl)	53	37	-		0.290746
260		1220	NNO	20		quenching		1150	NNO	5		x	x	x (Spl)	x	x	-		0.204939
261		1220	NNO	20		quenching, T oscillation		1120	NNO	47.25		x	x	x (Spl)	x	x	-		0.20355
262								1220	NNO+0.7	0.3		x	-	relics	relics	-	-		0.207663
263		1220	NNO+0.7	20		quenching		1150	NNO+0.7	4.7		x	x	x (Spl)	x	x	-		0.211558
264		1220	NNO+0.7	20		quenching, T oscillation		1120	NNO+0.7	5		x	x	x (Spl)	x	x	x		0.203006
265		1220	air	20		quenching, T oscillation		1120	air	17		x	x	x (Spl)	x	x	x
