# Supplementary material for: Trace element partitioning in basaltic systems as a function of oxygen fugacity
Source: Contrib Mineral Petrol. 2023 Nov 27;178(12):95. doi: 10.1007/s00410-023-02069-x (PMC11008077; doi:10.1007/s00410-023-02069-x)
Supplement: Supplementary file 3 — Supplementary file3 (XLSX 367 KB) [file 410_2023_2069_MOESM3_ESM.xlsx]

## Sheet: Notes
Appendix Table 3
Run products major and trace element chemistry
Leuthold J1*, Blundy JD2, Ulmer P1
Trace element partitioning in basaltic systems as a function of oxygen fugacity
Contrib Mineral Petrol
1 Institute of Geochemistry and Petrology, Department of Earth Sciences, ETH Zürich, Zürich, Switzerland
2 School of Earth Sciences, University of Bristol, BS8 1RJ, Bristol, United Kingdom
* corresponding author present address: Inst. of Geochemistry and Petrology, Clausiusstrasse 25, 8092 ETH Zürich, Switzerland, julien.leuthold@gmail.com

## Sheet: Sheet1
Experimental conditions									EPMA														One standard deviation EPMA												LA-ICP-MS
Start Mat	Run #	Phase	T	sector	ΔNNO	log fO2	mode	N	SiO2	TiO2	Al2O3	Cr2O3	FeO	V2O3	MnO	MgO	NiO	CaO	Na2O	K2O	P2O5	Total	SiO2	TiO2	Al2O3	Cr2O3	FeO	MnO	MgO	NiO	CaO	Na2O	K2O	P2O5	N	TiO2	Al2O3	FeO	MnO	MgO	CaO	P2O5	Li	Sc	V	Cr	Co	Ni	Ga
			°C				vol %		wt%	wt%	wt%	wt%	wt%	wt%	wt%	wt%	wt%	wt%	wt%	wt%	wt%	wt%	wt%	wt%	wt%	wt%	wt%	wt%	wt%	wt%	wt%	wt%	wt%	wt%		wt%	wt%	wt%	wt%	wt%	wt%	wt%	μg/g	μg/g	μg/g	μg/g	μg/g	μg/g	μg/g
B62/2	run243	Glass	1190		-4	-11.8481	89	6	47.7107	1.93667	15.335	0.1071	10.2417	0.0578594	0.188233	7.975	0.01335	13.1183	2.09167	0.15245	0.1318	99.0598	0.663514	0.0458984	0.293445	0.00857998	0.142466	0.0130633	0.0361939	0.0138584	0.101472	0.0354495	0.0137146	0.0155701	7	1.75058	15.9125	12.0837	0.193387	7.20198	13.12	0.167661		38.7157	393.304	719.926	60.7745	108.012	<dl
B62/2	run212	Glass	1170		-4	-12.0781	69	6	47.5733	2.46833	13.6933	0.0815	11.1367		0.211017	7.19667	0.01075	13.2017	2.19333	0.210633	0.17755	98.1548	0.368112	0.0627429	0.112901	0.0243508	0.105388	0.0304306	0.0760701	0.00897235	0.103618	0.044121	0.0102389	0.0359875	7	2.36494	14.3159	11.8366	0.216271	6.60625	13.2			45.9792	427.173	553.753	59.8691	91.1328	12.5114
B62/2	run191	Glass	1165		-4	-12.1366	54	4	47.5775	2.97	13.54	0.053775	11.6025		0.233925	7.04	0.010425	13.005	2.405	0.229525	0.22485	98.8925	0.410152	0.108321	0.130894	0.00818917	0.346927	0.0218966	0.0496655	0.0142544	0.244199	0.139164	0.0114083	0.0225135	14	2.54996	13.6576	11.4536	0.225952	6.27459	13.0064		4.87738	45.2198	393.943	413.276	48.4561	37.299	13.9109
B62/2	run192	Glass	1140		-4	-12.4354	33	4	47.1867	3.85667	12.5067	0.0384667	13.8767		0.269133	5.81333	0.0251	11.7267	2.67333	0.3329	0.2934	98.599	0.582866	0.498029	0.0814453	0.00925761	0.420278	0.0197662	0.0680686	0.0134257	0.266521	0.0929157	0.00278747	0.115535	13	3.66066	13.0302	13.4996	0.258567	5.1648	11.59		9.87839	32.9338	166.304	130.775	51.2555	42.6161	11.6645
B62/2	run193	Glass	1125		-4	-12.6199	25	3	46.9233	6.30333	12.1033	0.0419667	13.7133		0.269933	5.66	0.0139	10.67	2.41667	0.428767	0.508367	99.0529	0.360879	0.0907377	0.544181	0.0340177	0.581062	0.0285029	0.117898	0.0161391	0.052915	0.0680686	0.0372924	0.0334327	4	5.25686	13.4854	13.7048	0.257307	5.36207	10.7675			34.3857	180.263	204.444	54.9659	82.6578	14.2102
B62/2	run213	Glass	1125		-4	-12.6199	21	7	47.8286	5.28571	11.8529	0.0283143	13.68		0.262143	5.57571	0.0194	10.58	2.23429	0.449843	0.469071	98.2659	0.396755	0.139506	0.0871233	0.00934834	0.274469	0.0234033	0.0512696	0.0173291	0.108628	0.083438	0.0138948	0.0448224	3	4.87258	13.9423	14.1625	0.262095	5.12186	10.58			33.7797	138.8	189.478	57.3576	65.8718	16.7684
B62/2	run243	Cr-spl	1190		-4	-11.8481	0.1	1	0.1848	1.2025	29.71	32.69	20.56		0.2206	14.48	0.1157	0.2792	0.005	0.0065	0.0121	99.4664
B62/2	run243	Ol	1190		-4	-11.8481	9	5	39.2345	0.08604	0.13442	0.125	15.308		0.23646	45.06	0.0867	0.4957	0.00686	0.00028	0.05662	100.831	0.256468	0.0117997	0.0336157	0.0130351	0.997933	0.0216975	0.889803	0.0691595	0.0433384	0.00716436	0.000626099	0.0328802	2	0.0397241	0.289908	20.6327	0.243093	45.06	0.564306	0.0475099		12.7018	220.916	904.755	325.103	1624.89	<dl
B62/2	run212	Ol	1170		-4	-12.0781	15	4	38.9125	0.118425	0.088	0.101775	19.0075		0.28065	41.6975	0.131775	0.625825	0.000775	0.0035	0.02425	100.992	0.155	0.0377021	0.0246679	0.0326659	0.115866	0.0158102	0.15174	0.0202312	0.0389547	0.00118427	0.007	0.0274117
B62/2	run213	Ol	1125		-4	-12.6199	20	4	37.6925	0.170575	0.079625	0.0269	26.0025		0.411875	35.735	0.098	0.53735	0.005325	0.0055	0.0843	100.849	0.222017	0.0494061	0.0698022	0.0164268	0.252372	0.0172519	0.216718	0.014949	0.0398026	0.01065	0.00531789	0.0631249	2	0.108094	0.0932834	29.8868	0.442294	35.74	0.483545			12.2613	82.6604	373.07	255.611	1094.77	<dl
B62/2	run243	Plg	1190		-4	-11.8481	2	7	48.9807	0.109886	31.1471	0.00532857	0.452114		0.0151857	0.272829	0.00302857	15.6329	2.33857	0.0305429	0.00937143	98.9975	0.868304	0.00976259	0.347741	0.00978957	0.0910067	0.0143442	0.0233255	0.00598044	0.103556	0.0691444	0.00864154	0.00786463	5	0.0930834	33.8752	0.348612	0.00748338	0.376126	15.63	0.0176617		2.25327	29.2946	46.8977	1.95766	<dl	<dl
B62/2	run212	Plg	1170		-4	-12.0781	14	6	49.6367	0.119133	30.9767	0.0100833	0.629717		0.0138167	0.312467	0.0012	15.335	2.56333	0.0396333	0.0095	99.6472	0.272005	0.0127807	0.248005	0.013192	0.0826076	0.0132908	0.0479794	0.00252428	0.143213	0.0640833	0.00621021	0.0179044	1	0.0942337	32.3053	0.350207	0.00487934	0.282051	15.34		<40.21	<5.48	12.0555	<35.30	<1.80	<66.11	14.3399
B62/2	run191	Plg	1165		-4	-12.1366	22	4	49.8425	0.153025	30.905	0.003875	0.57		0.017375	0.30835	0.0057	15.1125	2.815	0.050275	0.027075	99.8107	0.388705	0.0108044	0.289425	0.00775	0.0431502	0.0122279	0.0382102	0.0114	0.323458	0.199583	0.0108607	0.0192989	3	0.0925339	32.2261	0.327143	0.00593981	0.325747	15.0333			3.14063	22.5958	<dl	2.11666	<dl	20.0074
B62/2	run192	Plg	1140		-4	-12.4354	36	8	50.0525	0.194505	29.2992	0.00137613	0.941188		0.00929325	0.454964	0.007474	14.4286	3.00255	0.0581428	0.00923325	98.459	0.617459	0.0734169	0.417723	0.00141728	0.123429	0.0112884	0.0615025	0.00915056	0.26555	0.104732	0.0146727	0.0103955	2	0.168976	28.7846	0.682409	0.0105451	0.627124	14.495			9.39311	75.1354	295.394	2.14947	<dl	11.4966
B62/2	run193	Plg	1125		-4	-12.6199	44	8	50.3283	0.22937	29.5188	0.00150238	0.839901		0.0283356	0.357436	0.00686287	14.2572	3.08861	0.08593	0.0157365	98.7579	0.657476	0.0971738	0.731839	0.00162426	0.115413	0.0114194	0.0733854	0.00843895	0.475017	0.29024	0.0169043	0.0143664	1	0.390381	28.0468	10.8128	0.17558	12.3444	14.31			<dl	148.284	234.082	87.2415	269.962	<dl
B62/2	run213	Plg	1125		-4	-12.6199	32	4	50.8775	0.1697	29.7675	0	0.951525		0.015875	0.422075	0.011025	14.58	2.8575	0.090325	0.007125	99.7502	0.315106	0.0279004	0.200894	0	0.126409	0.0200943	0.0783326	0.013513	0.213698	0.116154	0.0145216	0.01425
B62/2	run212	Cpx	1170	bright	-4	-12.0781	2	6	49.91	1.16378	4.99167	1.46428	5.10333		0.13125	15.285	0.0308833	21.6183	0.243967	0.00381667	0.00691667	99.9532	0.376245	0.177073	0.401568	0.127183	0.137064	0.0154122	0.318481	0.0141589	0.25262	0.0133865	0.00386338	0.0107646	1	1.10005	4.64886	5.05682	0.126399	12.9272	21.62			128.147	2283.91	6869.75	42.9803	194.401	3.17162
B62/2	run191	Cpx	1165	bright	-4	-12.1366	5	4	49.1867	1.57455	4.95366	1.01951	5.48675		0.141811	15.0983	0.0191275	21.3689	0.260866	0.001175	0.0101832	99.1215	0.588131	0.274133	0.388551	0.121348	0.203275	0.023541	0.454229	0.011764	0.427131	0.0291296	0.0037986	0.0163998	9	1.45621	4.74774	5.80657	0.154747	14.8917	21.4222	<dl		152.696	2470.38	7124.63	43.8742	88.6309	6.42476
B62/2	run192	Cpx	1140	dark	-4	-12.4354	18	3	50.3553	1.6376	2.87536	0.272343	7.97859		0.189516	15.2715	0.0243787	20.5145	0.205695	0.00336667	0.018369	99.3466	0.251407	0.386329	1.02186	0.0766761	0.686526	0.0357869	0.726265	0.01919	0.818233	0.0552955	0.00374477	0.00858431	1	1.75351	9.54649	7.39982	0.183957	16.5938	21.15			119.582	808.124	4592.45	47.3367	121.727	10.9445
B62/2	run192	Cpx	1140	bright	-4	-12.4354	18	3	48.355	2.15576	4.81807	0.632775	7.12887		0.173067	13.9829	0.00839917	21.3052	0.28633	0.00605367	0.036597	98.889	0.828404	0.329903	0.527679	0.234259	0.399067	0.0214052	0.578537	0.0146373	0.336887	0.0303256	0.00595668	0.0212062	8	2.21224	5.19727	6.90782	0.172548	12.809	21.245			151.895	1949.74	3421.06	50.0993	103.664	6.13497
B62/2	run193	Cpx	1125	dark	-4	-12.6199	18	2	50.371	1.65674	2.73084	0.297192	7.62378		0.196748	14.9759	0.029694	20.9151	0.234603	0.0018685	0.0229775	99.0564	0.753776	0.412338	0.199398	0.141979	0.373372	0.0219967	0.129695	0.0248534	0.308525	0.058434	0.000499924	0.0324951
B62/2	run193	Cpx	1125	bright	-4	-12.6199	18	4	49.404	1.80386	4.27444	0.482329	7.42908		0.180759	14.5795	0.026778	20.732	0.257735	0.00012625	0.0130173	99.1837	0.406071	0.263325	0.488761	0.0790217	0.334253	0.0351767	0.145655	0.00209981	0.579905	0.0389296	0.0002525	0.00941855	7	2.29108	5.48836	7.22149	0.174642	12.7035	20.8186	<dl		134.863	1578.21	3021.09	48.91	154.116	8.52146
B62/2	run213	Cpx	1125	dark	-4	-12.6199	27	8	49.51	2.2675	4.2225	0.425875	7.45875		0.182487	14.4775	0.0270875	20.8625	0.2762	0.0061	0.0218	99.7383	0.338948	0.245109	0.480528	0.167141	0.321933	0.0169671	0.629938	0.013889	0.440154	0.020542	0.00572588	0.0199406	1	2.14262	5.47002	8.27097	0.202503	15.3679	20.93	<dl		129.71	1419.42	3192.22	60.1087	162.063	4.43958
B62/2	run213	Cpx	1125	bright	-4	-12.6199	27	3	48.13	2.67	5.74333	0.544067	7.79		0.1734	13.0833	0.0118667	21.4233	0.273767	0	0.0513667	99.8945	0.80895	0.483839	0.565184	0.221344	0.54	0.00912414	0.718076	0.0205537	0.306649	0.0302642	0	0.00630026	1	2.1302	9.68809	7.7555	0.201381	15.9647	20.93			131.064	1269.42	3999.69	57.6954	154.326	7.41468
B62/2	run244	Glass	1190		-3	-10.8481	88	6	47.2192	1.945	15.225	0.0810667	10.1467		0.179767	8.03833	0.0128	13.1717	2.11667	0.161817	0.129733	98.4277	0.216377	0.0266458	0.132174	0.0141933	0.166693	0.017205	0.0788458	0.0210151	0.0581091	0.0671317	0.00568662	0.0156581	11	1.82397	15.5365	12.2249	0.196314	7.19191	13.17	0.174201		38.2716	409.78	607.326	58.9906	86.3075	<dl
B62/2	run61	Glass	1180		-3	-10.9623	72	6	48.0616	2.08083	14.142	0.0863	10.9843		0.1934	7.47965	0.0317909	13.9276	2.41508	0.222533	0.177833	99.803	0.130012	0.0420698	0.204354	0.012309	0.195124	0.0257178	0.0586822	0.0104646	0.140336	0.0430202	0.0241475	0.0210426
B62/2	run214	Glass	1170		-3	-11.0781	64	7	47.6971	2.61	13.7643	0.0766571	11.2057		0.210314	7.21857	0.0195143	12.9457	2.32429	0.219286	0.216757	98.5082	0.362892	0.0365148	0.109523	0.0221486	0.142695	0.024104	0.0558058	0.0269773	0.121224	0.0359894	0.0137537	0.0205237	11	2.5033	14.6949	12.1159	0.224757	6.71726	12.95			44.7692	441.477	435.561	57.3284	71.8632	11.619
B62/2	run245	Glass	1170		-3	-11.0781	69	7	47.4751	2.53667	13.5633	0.0777333	11.39		0.194667	7.32333	0.0157667	13.1567	2.295	0.198333	0.174283	98.4008	0.15838	0.0575036	0.0560952	0.0101072	0.0944458	0.0325418	0.0618601	0.0119369	0.113078	0.0571839	0.00470475	0.0193031	10	2.29134	14.097	13.335	0.215191	6.51298	13.16	0.215128		43.9615	436.418	495.007	59.2646	67.9985	<dl
B62/2	run57	Glass	1160		-3	-11.1955	43	12	47.6113	2.98327	13.1309	0.03802	12.9677		0.224375	6.37227	0.0351654	12.8798	2.78677	0.30235	0.289808	99.6217	0.15429	0.0645691	0.110437	0.00504795	0.298805	0.0279371	0.0890437	0.0159552	0.163819	0.0651829	0.0114786	0.0209704	5	3.00283	13.974	15.1499	0.2509	5.90088	12.88	0.295046		39.6217	375.299	241.981	61.1892	88.5853	<dl
B62/2	run215	Glass	1140		-3	-11.4354	35	6	46.5517	3.97	12.8867	0.04675	13.5933		0.24425	5.89	0.00625	11.9133	2.83	0.36055	0.329067	98.6219	0.128128	0.0536656	0.111116	0.0177743	0.253588	0.0177113	0.0379473	0.00934832	0.172704	0.086487	0.0139818	0.0395275	8	3.87407	13.4895	14.6238	0.254183	5.2932	11.91			35.0634	350.26	203.62	61.775	110.249	25.6985
B62/2	run194	Glass	1125		-3	-11.6199		5	45.682	5.752	12.152	0.01694	14.638		0.2593	5.532	0.01416	11.014	2.906	0.46758	0.52264	98.9566	0.199925	0.0641872	0.0471169	0.0130873	0.130077	0.0401256	0.0268328	0.0107188	0.162111	0.0517687	0.0264452	0.0465088
B62/2	run216	Glass	1125		-3	-11.6199	27	6	46.1483	5.23167	12.155	0.0190333	13.995		0.239783	5.49667	0.0105667	11.0483	2.87833	0.441183	0.57385	98.2377	0.0913053	0.0837655	0.091815	0.0187516	0.117941	0.0432461	0.0436654	0.015117	0.0818332	0.0966264	0.0168034	0.0594709	10	5.0003	12.7583	14.7789	0.264487	4.90683	11.095			31.911	220.715	164.284	57.6543	95.956	21.7403
B62/2	run217	Glass	1125		-3	-11.6199	25	5	48.296	5.834	12.29	0.00758	13.915		0.26306	5.78	0.0072	10.582	2.668	0.47714	0.56562	100.686	0.092358	0.220522	0.197231	0.0138413	0.5003	0.0226272	0.101242	0.0108777	0.143248	0.0443847	0.00702019	0.115216
B62/2	run246	Glass	1110		-3	-11.8084	24	9	45.7336	7.82333	10.8978	0.0326889	14.7956		0.285167	5.58556	0.0160889	10.4667	1.96	0.437467	0.577011	98.611	0.348951	0.0618466	0.0630035	0.0113066	0.118544	0.0183003	0.0931546	0.01751	0.0921954	0.0374166	0.0177462	0.0627605	4	6.4634	12.2928	14.5059	0.256297	5.38284	10.47	0.565782		45.3171	308.492	314.565	51.3874	74.2753	<dl
B62/2	run244	Cr-spl	1190		-3	-10.8481	0.1	3	0.204642	1.35886	29.3366	32.6957	20.4224		0.203791	14.9407	0.115941	0.19852	0.00586981	0.00328696	0.00832707	99.4946	0.0763037	0.222014	0.423794	2.24655	2.00305	0.0119686	0.362253	0.0253937	0.16419	0.0101668	0.00569318	0.0144229
B62/2	run61	Cr-spl	1180		-3	-10.9623	0.1	2	0.5913	1.3216	28.965	31.49	18.615	0.89185	0.22425	12.56	0.14695	0.31755	0.0426	<dl	<dl	95.1661	0.111299	0.103662	0.0353553	0.975807	0.120208	0.0743169	0.0424264	0.0207182	0.105147	0.010748	<dl	<dl
B62/2	run244	Ol	1190		-3	-10.8481	10	6	39.2301	0.0858667	0.10095	0.09125	15.9033		0.23405	44.35	0.1442	0.548283	0.00988333	0.0028	0.0352833	100.736	0.254184	0.0218374	0.0675	0.01482	0.145556	0.0171039	0.43589	0.0229512	0.104447	0.013609	0.0026	0.0323164	2	0.0230225	0.0932606	20.7237	0.279483	44.35	0.504795	<dl		11.5317	85.1274	729.296	223.514	1186.59	<dl
B62/2	run61	Ol	1180		-3	-10.9623	18	8	39.6172	0.0476	0.060925	0.0630125	17.5285		0.29315	42.4159	0.194625	0.322025	<dl	<dl	0.076675	100.62	0.263037	0.0104669	0.0200561	0.0221949	0.915156	0.053576	0.740892	0.0385106	0.184681	<dl	<dl	0.0174517
B62/2	run214	Ol	1170		-3	-11.0781	16	3	38.8	0.117167	0.0998	0.0716667	18.7533		0.267033	42.2267	0.125367	0.529233	0.00236667	0.000166667	0.0371	101.03	0.252389	0.0397334	0.0459366	0.0497036	0.315647	0.0242459	0.330807	0.0148086	0.0263572	0.00409919	0.000288675	0.0420646
B62/2	run245	Ol	1170		-3	-11.0781	15	4	38.8471	0.096275	0.0809	0.09205	18.46		0.270925	42.5	0.1076	0.49275	0.005025	0.00325	0.04565	101.002	0.175979	0.0134807	0.0238918	0.0230867	0.261406	0.0233948	0.133417	0.00523514	0.0391188	0.0061114	0.00400125	0.0282598	2	0.0699406	0.279375	23.7566	0.320989	42.5	0.647879	0.0541223		11.4021	104.016	704.83	257.022	1030.26	<dl
B62/2	run57	Ol	1160		-3	-11.1955	17	5	39.1469	0.0705	0.10478	0.0428	21.4742		0.40306	39.2558	0.13588	0.32922	<dl	0.0282	0.0916333	101.083	0.158779	0.0120534	0.100705	0.0136282	0.322567	0.0829683	0.796647	0.0233402	0.340998	<dl	<dl	0.0432865
B62/2	run215	Ol	1140		-3	-11.4354	20	5	37.974	0.13718	0.07408	0.03656	24.338		0.37904	37.276	0.1835	0.61336	0.01028	0.00426	0.02782	101.054	0.240894	0.0134591	0.0271262	0.0244093	0.49454	0.0130598	0.244806	0.0244948	0.0243826	0.0159145	0.00727585	0.0435508
B62/2	run216	Ol	1125		-3	-11.6199	19	5	37.724	0.16188	0.05984	0.03712	25.974		0.41488	35.926	0.15852	0.58866	0.00446	0.00756	0.03346	101.09	0.177003	0.0280082	0.0468387	0.00880551	0.136308	0.0236315	0.189552	0.0117785	0.0527819	0.00611212	0.00711779	0.0187373	1	0.0645104	0.0736118	29.7304	0.463446	35.93	0.613497		<24.27	12.3183	58.7882	232.112	271.481	1178.03	<2.31
B62/2	run217	Ol	1125		-3	-11.6199	21	4	38.34	0.153875	0.08955	0.041475	25.6306		0.397325	39.0025	0.049875	0.5338	0.008325	0.01045	0.03135	104.289	0.286007	0.0326688	0.0553419	0.0285386	1.41231	0.0370403	1.167	0.0137563	0.0604575	0.0145335	0.00757826	0.0229516
B62/2	run246	Ol	1110		-3	-11.8084	8	8	37.1825	0.152713	0.0444375	0.0348875	26.9113		0.413675	35.5225	0.118125	0.476863	0.009625	0.0032875	0.03725	100.907	0.112472	0.0296247	0.0226732	0.00886573	0.14923	0.0168375	0.299702	0.0229001	0.0160521	0.0106756	0.00585819	0.0170642
B62/2	run244	Plg	1190		-3	-10.8481	2	6	49.0204	0.106267	31.345	0.00201667	0.5719		0.00551667	0.251083	0.00515	15.7217	2.295	0.0308667	0.00685	99.3617	0.28501	0.00550297	0.137368	0.00236678	0.0270912	0.00892198	0.0282579	0.00478069	0.12123	0.0686294	0.00656282	0.006187	5	0.0783807	33.4394	0.54358	0.00850225	0.392672	15.72	<dl		<dl	19.2174	<dl	5.18281	33.9395	<dl
B62/2	run61	Plg	1180		-3	-10.9623	9	4	50.0868	0.07915	31.4097	<dl	0.577575		<dl	0.240275	<dl	15.5956	2.81787	0.0562333	<dl	100.863	0.0806407	0.00669851	0.103786	<dl	0.0780516	<dl	0.022855	<dl	0.123554	0.0291655	0.00150444	<dl
B62/2	run214	Plg	1170		-3	-11.0781	16	7	50.1357	0.1379	30.5771	0.00372857	0.769271		0.0118143	0.316543	0.00561429	15.0114	2.77286	0.0457143	0.0199429	99.8077	0.539316	0.020667	0.27518	0.00986487	0.132207	0.00808979	0.0438254	0.0109542	0.3064	0.153917	0.0102926	0.0213074	3	0.120004	31.5072	1.27745	0.0174269	0.653636	15.01			<dl	27.9019	<dl	11.671	<dl	21.24
B62/2	run245	Plg	1170		-3	-11.0781	15	6	49.6213	0.119617	30.68	0.00443333	0.618783		0.0102	0.283167	0.0016	15.11	2.63	0.0420667	0.00686667	99.128	0.279899	0.0182399	0.28	0.00483515	0.0775434	0.0142211	0.0340481	0.00248193	0.143388	0.0761577	0.0131818	0.0133491	10	0.0705926	32.2324	0.317823	0.00460164	0.253826	15.11	0.0157661		<dl	15.6571	<dl	1.52685	<dl	<dl
B62/2	run57	Plg	1160		-3	-11.1955	29	4	51.1085	0.106925	30.5542	<dl	0.732		<dl	0.335425	<dl	14.8136	3.20435	0.062875	<dl	100.918	0.642885	0.0124925	0.263045	<dl	0.0372111	<dl	0.0258768	<dl	0.35218	0.236629	0.00842511	<dl
B62/2	run215	Plg	1140		-3	-11.4354	32	5	50.534	0.20162	30.024	0.0044	0.98918		0.0246	0.34502	0.01086	14.542	2.93	0.06462	0.01258	99.6829	0.325853	0.0470747	0.334709	0.00533807	0.0958538	0.0146837	0.059396	0.0132445	0.343031	0.129228	0.00617794	0.0173434	4	0.110238	31.4798	0.94835	0.0090159	0.455265	14.07			<dl	12.7825	<dl	6.61211	<dl	23.9042
B62/2	run194	Plg	1125		-3	-11.6199		3	51.1133	0.192267	30.1133	0.0018	0.855833		0.0214667	0.254333	0.00113333	14.0333	3.32667	0.0924667	0.0019	100.008	0.38371	0.0391031	0.212211	0.00311769	0.0866606	0.0226851	0.0480423	0.00196299	0.221435	0.170098	0.0101962	0.0032909
B62/2	run216	Plg	1125		-3	-11.6199	36	5	50.955	0.175083	29.5833	0.00963333	0.9066		0.0249833	0.3111	0.00445	14.07	3.21833	0.0789333	0.01335	99.3508	0.432238	0.0200905	0.305265	0.0128447	0.151575	0.0136631	0.0774855	0.00690616	0.330333	0.182693	0.0115792	0.0176916
B62/2	run217	Plg	1125		-3	-11.6199	38	3	53.8333	0.2239	28.6033	0.0186333	0.620425		0.00976667	0.194067	0.00923333	12.38	4.14333	0.1303	0.0115	100.178	0.12897	0.0239274	0.141539	0.0105116	0.0394422	0.0169164	0.0243521	0.0080314	0.08	0.0351188	0.00706329	0.0199186
B62/2	run246	Plg	1110		-3	-11.8084	46	6	50.9783	0.164367	29.4367	0.0094	0.823333		0.0207	0.284967	0.0052	13.9033	3.235	0.117183	0.00653333	98.985	0.465206	0.0154989	0.230362	0.00742186	0.0634463	0.011916	0.0474882	0.00574282	0.445406	0.188971	0.0129262	0.00707493
B62/2	run214	Cpx	1170	dark	-3	-11.0781	5	3	51.1467	0.9478	3.81667	1.1943	5.22667		0.133467	15.61	0.0185	21.6767	0.245167	0.0016	0	100.017	0.0929157	0.0726207	0.357957	0.028678	0.0960902	0.0200725	0.274955	0.0227488	0.306159	0.00657597	0.00138924	0
B62/2	run214	Cpx	1170	bright	-3	-11.0781	5	4	49.4925	1.19683	5.6525	1.03103	6.2225		0.1383	14.825	0.02215	21.0375	0.306425	0.011	0.016625	99.9524	0.603952	0.165447	0.635315	0.27561	0.403764	0.0307572	0.539722	0.0186035	0.823301	0.138348	0.0163933	0.0263743
B62/2	run245	Cpx	1170	dark	-3	-11.0781	1	2	52.1917	0.8191	2.285	0.87315	5.615		0.15895	16.895	0.03835	20.805	0.2027	0.0063	0.00055	99.8908	0.278529	0.0246073	0.0494975	0.0605991	0.205061	0.00487904	0.0636396	0.0309006	0.304056	0.0366281	0.00282843	0.000777817
B62/2	run245	Cpx	1170	bright	-3	-11.0781	1	5	49.2294	1.3493	5.506	1.45116	5.52		0.13252	15.332	0.0183	20.636	0.2476	0.00818	0.00348	99.434	0.587903	0.262643	0.197939	0.151667	0.41845	0.0146979	0.868142	0.0164385	1.27377	0.0245523	0.00505589	0.00397454	10	1.06746	5.43296	5.78275	0.131532	13.5547	20.89	0.0233844		138.135	1992.94	9143.79	43.7366	136.55	<dl
B62/2	run57	Cpx	1160	dark	-3	-11.1955	11	9	51.7733	1.18538	3.11617	0.690178	6.39857	0.340033	0.152456	15.631	0.100133	21.3057	0.208389	0.0399667	0.02264	100.964	0.74047	0.246301	0.719082	0.15584	0.253196	0.0314818	0.594515	0.0982571	0.393906	0.0269568	0.00365011	0.0169798
B62/2	run57	Cpx	1160	bright	-3	-11.1955	11	9	49.6758	1.71998	5.16997	1.21382	6.0035	0.32235	0.125111	14.1375	0.23605	22.0204	0.283378	0.0158	0.0221667	100.946	0.462263	0.199511	0.40797	0.358714	0.118475	0.029966	0.293457	0.108965	0.287791	0.0471852	0.0223446	0.00935165	6	1.74743	5.78761	6.78462	0.142761	13.0603	21.57	0.0116096		177.198	2442.06	8040.7	50.2264	212.053	<dl
B62/2	run215	Cpx	1140	dark	-3	-11.4354	14	3	49.2633	1.635	4.4	0.481767	7.77667		0.1561	14.12	0.0374667	21.6	0.243067	0.00213333	0.0387	99.7542	0.622736	0.249104	0.496479	0.194267	0.708731	0.0159744	0.400583	0.0227351	0.359572	0.0416587	0.00334701	0.0125383	1	1.58666	5.05514	7.23195	0.16373	12.5975	21.48			138.128	1362.82	4712.04	55.2126	230.602	9.55011
B62/2	run215	Cpx	1140	bright	-3	-11.4354	14	5	47.214	2.468	6.48	0.57456	8.116		0.15272	12.914	0.02708	21.378	0.31844	0.003	0.07836	99.7242	0.580715	0.540712	0.511566	0.103412	0.555275	0.0167069	0.512474	0.0104875	0.389833	0.0356329	0.00332566	0.0407224	1	1.82536	8.55117	8.04808	0.169247	12.9545	21.48			112.898	804.121	4304.43	54.512	301.658	14.8344
B62/2	run194	Cpx	1125	dark	-3	-11.6199		2	49.48	1.74934	3.40863	0.318195	8.27648		0.200269	14.6788	0.005692	20.7201	0.281415	0	0.02215	99.141	0.0848528	0.0273509	0.355491	0.00564978	0.716271	0.0220172	0.0407435	0.00394848	0.721178	0.0221812	0	0.0313248
B62/2	run194	Cpx	1125	bright	-3	-11.6199		6	48.8713	2.16318	5.31067	0.459917	7.76308		0.173779	14.0697	0.0233988	20.7521	0.387464	0.0165847	0.0270178	100.018	0.631731	0.366169	0.889923	0.179309	0.848162	0.0281692	0.878334	0.0125824	0.860868	0.183435	0.034803	0.0459155
B62/2	run216	Cpx	1125	dark	-3	-11.6199	17	9	50.21	1.95084	4.116	0.4844	7.126		0.18238	14.334	0.03474	21.278	0.32824	0.01632	0.01494	100.076	0.618749	0.305697	1.01394	0.184376	0.385979	0.00821809	0.786912	0.0274151	0.443249	0.0708482	0.00995625	0.0192135	6	2.41234	5.35067	8.20483	0.172494	12.2642	21.28			139.989	1862.22	3022.57	59.0145	210.85	12.4941
B62/2	run216	Cpx	1125	bright	-3	-11.6199	17	3	47.2633	2.76333	6.65	0.3604	8.33333		0.152367	12.5833	0.0443667	21.2933	0.3514	0.00343333	0.0524667	99.8511	0.594334	0.531539	0.600583	0.0550378	0.436501	0.0280017	0.560119	0.0136097	0.440946	0.0497204	0.00315331	0.0416368	1	1.61562	7.93043	7.44177	0.149571	13.2141	21.28			112.689	845.653	3915.06	47.9896	208.319	12.7989
B62/2	run246	Cpx	1110	dark	-3	-11.8084	22	6	49.695	2.13	3.36667	0.3635	7.88333		0.1846	14.7217	0.0301333	20.6883	0.29325	0.00363333	0.00753333	99.3677	0.473572	0.234179	0.455002	0.0463082	0.229231	0.0155856	0.442331	0.0196391	0.377328	0.045125	0.00744303	0.00769822
B62/2	run246	Cpx	1110	bright	-3	-11.8084	22	4	48.64	1.995	4.8575	0.386675	8.3425		0.185225	14.31	0.0324	20.2725	0.2302	0.0053	0.00275	99.2601	0.387384	0.111206	0.62713	0.0680337	0.267379	0.0153548	0.0976388	0.0193282	0.319831	0.0234805	0.00396905	0.00291376	3	1.98473	5.20188	7.77547	0.170226	12.5424	20.52	0.031215		100.774	1137.57	2282.97	47.5634	171.686	<dl
B62/2	run174	Glass	1360		-2	-8.12435	100	4	45.3375	1.58778	13.3	0.10605	11.465		0.174825	12.96	0.016675	11.4025	1.8875	0.13255	0.145725	98.5161	0.36664	0.0438626	0.196129	0.0238356	0.455302	0.0205305	0.127802	0.0186907	0.0596518	0.0727438	0.0115575	0.0200656	6	1.51469	13.2193	11.3167	0.191625	11.6233	11.4			33.0264	347.595	714.018	85.7367	423.848	17.2635
B62/2	run135	Glass	1240		-2	-9.30025	90	4	46.615	1.7489	14.7175	0.106775	10.775	0.02695	0.1456	9.4725	0.06935	12.6725	2.1125	0.19775	0.11765	98.778	0.261343	0.0912113	0.15756	0.0100098	0.374566	0.0282051	0.0694622	0.0831011	0.188569	0.0275379	0.0115981	0.0404096	8	1.67152	15.0331	11.1882	0.190849	9.02862	12.6813			36.6613	373.973	596.992	75.4306	200.521	9.77547
B62/2	run239	Glass	1210		-2	-9.62446		5	46.23	1.898	15.224	0.09006	11.124		0.17958	8.804	0.00894	13.002	2.078	0.1805	0.15406	98.9731	0.124298	0.0148324	0.0680441	0.00783122	0.158367	0.016125	0.0750333	0.0100806	0.145499	0.0370135	0.0155822	0.0270991
B62/2	run136	Glass	1200		-2	-9.73551	83	4	47.29	1.7925	15.385	0.039575	10.195	0.06255	0.12465	7.87	0.05895	13.08	2.175	0.213175	0.14205	98.4285	0.275439	0.0877021	0.0479583	0.0499003	0.261852	0.0390699	0.0743864	0.0683326	0.257811	0.0341565	0.0202398	0.0445987
B62/2	run137	Glass	1190		-2	-9.84811	83	4	47.0775	1.875	15.1475	0.06105	10.5525	0.076475	0.178775	7.55	0.0532	13.3625	2.255	0.218575	0.1637	98.5718	0.272687	0.0519615	0.116726	0.0349163	0.262218	0.0564593	0.0983192	0.0809493	0.0287228	0.0351188	0.0151086	0.011296	11	1.84622	15.6301	11.1822	0.193678	7.21365	13.36			38.6888	413.414	481.947	64.3838	152.566	17.0614
B62/2	run161	Glass	1175		-2	-10.02	63	7	46.4286	2.36	13.57	0.0527714	11.8529		0.193757	7.34857	8.57143e-05	13.3157	2.32857	0.207614	0.201986	97.8605	0.427607	0.0541603	0.0791623	0.0229952	0.394619	0.0308033	0.0636209	0.000226779	0.21923	0.058146	0.01769	0.0109539	10	2.21522	13.8732	12.2535	0.218747	6.8979	13.32			44.552	485.583	344.613	60.3877	97.5095	18.5567
B62/2	run195	Glass	1175		-2	-10.02	62	5	46.338	2.384	13.886	0.05748	12.44		0.22098	7.35	0.015	13.586	2.394	0.19226	0.1914	99.0551	0.857537	0.0397492	0.181604	0.029336	0.578965	0.023711	0.08	0.0167557	0.330273	0.138852	0.0250668	0.0396861	11	2.40114	13.6957	11.9031	0.220295	6.61904	13.12		5.24425	45.6109	528.309	366.636	62.1829	116.845	23.1036
B62/2	run160	Glass	1170		-2	-10.0781		6	46.9517	2.31333	13.525	0.0762	11.1117	0.0743333	0.198183	6.93167	0.0656333	13.2617	2.13	0.260317	0.211383	97.1111	0.224537	0.10328	0.489765	0.0465986	0.568557	0.0728285	0.152107	0.0863371	0.200541	0.117473	0.0195019	0.0346429	5	1.95004	14.9398	10.2582	0.194488	6.61267	13.26			43.5258	424.947	388.37	53.0379	62.9892	12.4077
B62/2	run247	Glass	1170		-2	-10.0781	65	6	47.7947	2.465	13.63	0.0682833	11.355		0.205583	7.49667	0.00601667	13.2517	2.235	0.195167	0.178483	98.8815	0.167203	0.0459347	0.0789937	0.0223721	0.0911592	0.0286304	0.044121	0.0064552	0.119066	0.061887	0.0164309	0.0182171	10	2.24923	14.1589	13.2912	0.216696	6.52955	13.25	0.224763		45.096	467.131	420.172	61.5523	97.1655	<dl
B62/2	run114/1	Glass	1165		-2	-10.1366	61	5	47.262	2.668	13.52	0.08462	11.792	0.0915	0.24464	6.93	0.0914469	14.154	2.302	0.27964	0.23026	99.6501	0.196774	0.0690652	0.14089	0.0325773	0.43188	0.0729268	0.0930054	0.0765027	0.258612	0.0852643	0.0162639	0.0288455	4	2.7193	14.642	12.6921	0.244868	7.227	14.15			44.2882	460.709	332.56	57.3633	58.6708	12.3567
B62/2	run218	Glass	1160		-2	-10.1955	54	7	46.44	2.7	13.5371	0.0487571	12.5857		0.213286	6.80429	0.0192286	13.2129	2.41857	0.216986	0.216657	98.4135	0.331361	0.0565685	0.0743223	0.013963	0.203212	0.0236345	0.0928901	0.0233683	0.133631	0.0773366	0.0122819	0.0587638	12	2.51245	14.0399	12.915	0.225764	5.89731	13.21		9.6955	42.5344	511.921	312.139	61.4114	106.162	24.9269
B62/2	run272	Glass	1150		-2	-10.3146			46.4031	1.82172	12.8713	0.0264216	12.8907		0.231395	6.48175	0.0165742	12.4437	2.6496	0.309929	0.263568	96.4098	0.222935	0.0319526	0.0631538	0.0136859	0.182793	0.0132266	0.0781375	0.01742	0.0404173	0.0729265	0.0124708	0.0253037
B62/2	run163	Glass	1140		-2	-10.4354	29	6	45.6717	4.25833	12.5167	0.02845	13.72		0.239167	5.855	0	11.4083	2.93167	0.373483	0.417867	97.4206	0.292672	0.107966	0.141374	0.0167651	0.221359	0.0156684	0.0350714	0	0.167262	0.104003	0.0224947	0.0134173	13	3.84975	13.0825	13.7337	0.248274	5.34547	11.41			34.2108	428.501	190.38	56.8008	88.6234	24.4682
B62/2	run152	Glass	1125		-2	-10.6199	28	4	45.3625	4.4375	11.865	0.0262	13.9775	0.092425	0.238675	4.98	0	10.8325	3.1675	0.510175	0.496075	95.9861	0.421851	0.190153	0.142009	0.0229636	0.578122	0.0136678	0.116333	0	0.331499	0.118989	0.0429198	0.0551245	5	4.22928	12.7397	14.3069	0.270971	4.79201	10.83			26.6472	280.379	62.2784	56.7458	65.4688	22.5851
B62/2	run164	Glass	1110		-2	-10.8084		6	45.1867	6.74	11.555	0.0177	14.04		0.246667	5.05333	0	9.92833	3.15333	0.638817	0.796017	97.3559	0.328126	0.060663	0.0659545	0.0147969	0.261457	0.0198927	0.0500666	0	0.10496	0.0280476	0.0129913	0.0467543	1	5.19365	13.603	13.4485	0.235201	3.86559	9.93			22.8523	337.051	116.625	47.8804	80.8785	23.6392
B62/2	run135	Cr-spl	1240		-2	-9.30025	0.1	2	0.68555	1.4528	30.805	32.54	18.56	0.5433	0.17695	14.225	0.12375	0.4164	0.0127	0.0326	0	99.574	0.716936	0.349594	1.11016	1.69706	0.820244	0.010253	0.190919	0.156483	0.051336	0.00212132	0.0106066	0
B62/2	run239	Cr-spl	1210		-2	-9.62446		2	0.173806	1.32567	32.281	29.7752	19.5815	0.490847	0.217034	14.9428	0.110574	0.247485	<dl	<dl	<dl	99.1459	0.0959636	0.130002	4.63395	3.83351	2.1349	0.0159792	1.29372	0.0639691	0.0198358	<dl	<dl	<dl
B62/2	run136	Cr-spl	1200		-2	-9.73551	0	4	0.29245	1.37515	28.72	29.9625	23.915	0.287825	0.22945	13.1525	0.3002	0.239525	0.0207	0.035725	0	98.531	0.0730484	0.0702573	1.91404	1.98465	1.39127	0.0723939	0.591178	0.0776854	0.0383087	0.0268203	0.00611576	0
B62/2	run160	Cr-spl	1170		-2	-10.0781		4	0.26595	1.22713	31.3025	30.5375	19.4075	0.57075	0.345475	13.1025	0.213825	0.325275	0.02335	0.0287	0	97.3504	0.26376	0.0564489	0.92626	2.19339	0.776075	0.0212734	0.269861	0.142827	0.0912968	0.0467	0.0150289	0
B62/2	run247	Cr-spl	1170		-2	-10.0781	0.2	3	0.155233	1.39263	22.9533	34.4733	25.7833		0.273833	13.8133	0.1567	0.240967	0.0108667	0.000966667	0.00623333	99.2608	0.121286	0.787389	0.559673	2.37563	2.57364	0.0253011	2.09037	0.0385088	0.12156	0.0188216	0.00126623	0.0107965
B62/2	run114/1	Cr-spl	1165		-2	-10.1366	0	2	0.121	2.29	24.22	35.7	22.92	0.87855	0.23975	11.705	<dl	0.25665	0.0182	0.027	<dl	98.3761	0.00947523	0.254558	5.96798	5.61443	3.28098	0.0581949	1.83141	<dl	0.259437	0.000282843	0.0149907	<dl
B62/2	run152	Cr-spl	1125		-2	-10.6199	0.1	4	0.1666	4.46595	20.205	30.5625	28.9475	0.802675	0.266475	8.8025	0.1088	0.2408	0.025425	0.017325	0	94.6115	0.0239169	3.2687	10.952	4.21785	4.99768	0.0548006	2.14984	0.11984	0.0476679	0.0180008	0.011666	0
B62/2	run135	Ol	1240		-2	-9.30025	10	4	39.7975	0.0447	0.0953	0.11955	14.1725	0.0022	0.20535	44.695	0.22255	0.455975	0.0217	0.021025	0.086275	99.9396	0.281943	0.0349134	0.023769	0.0693192	0.398863	0.0949245	0.411056	0.213538	0.0244029	0.0160871	0.0164664	0.0375335	2	0.0237012	0.103389	13.2681	0.213774	44.7	0.591194			8.23868	25.1983	521.111	220.1	2526.51	<dl
B62/2	run136	Ol	1200		-2	-9.73551	17	4	39.5675	0.062975	0.1382	0.0457	15.595	0.02035	0.2613	43.27	0.230825	0.534375	0.0025	0.013625	0.080475	99.8228	0.126853	0.040769	0.0381377	0.0490594	0.200416	0.0460868	0.314006	0.204007	0.0219	0.005	0.0170822	0.0698029
B62/2	run137	Ol	1190		-2	-9.84811	11	4	39.4575	0.048	0.0878	0.073225	16.6575	0.030425	0.2579	42.845	0.25185	0.49675	0.00875	0.03605	0.03135	100.282	0.157771	0.0359062	0.0497443	0.0622707	0.397272	0.0384336	0.380745	0.193324	0.0468961	0.0107233	0.0217324	0.0417099
B62/2	run161	Ol	1175		-2	-10.02	18	5	38.936	0.1059	0.0783	0.05664	16.474		0.26754	44.056	0.13922	0.54578	0.013675	0.00483333	0.04928	100.727	0.303529	0.0184231	0.0573399	0.0121884	0.328831	0.0225808	0.307457	0.0164357	0.0304659	0.00741637	0.0037072	0.0531104	2	0.0268008	0.0842269	19.4853	0.317352	44.06	<dl			12.9451	28.2417	446.336	262.742	2017.64	<dl
B62/2	run160	Ol	1170		-2	-10.0781		5	38.944	0.05332	0.10492	0.07706	15.912	0.04032	0.23052	42.268	0.29248	0.46136	0.02272	0.03468	0.06504	98.5064	0.310129	0.0139691	0.0469595	0.0679872	0.716359	0.0889886	0.462839	0.0817352	0.0466161	0.0178257	0.0145225	0.0623553	5	0.0166263	0.0872742	16.4473	0.249707	42.27	0.429291			9.82129	47.8657	497.846	214.547	1360.69	<dl
B62/2	run247	Ol	1170		-2	-10.0781	17	7	38.9484	0.0829286	0.0744143	0.0702857	18.0943		0.276186	42.8371	0.189557	0.539914	0.00841429	0.00351429	0.027	101.152	0.237657	0.0235022	0.0406178	0.0195385	0.366645	0.0209785	0.183277	0.0330859	0.047386	0.00850518	0.0053127	0.0313745	9	0.0310726	0.149952	22.7086	0.313329	42.84	0.485664	0.0351709		10.8518	61.0601	556.987	240.542	1589.53	<dl
B62/2	run114/1	Ol	1165		-2	-10.1366	11	5	38.952	0.0439667	0.08788	0.04945	17.138	0.0461333	0.22638	42.43	0.1204	0.53974	0.0216	0.03865	0.0471667	99.7414	0.323836	0.0191709	0.032564	0.0239351	1.77197	0.0246781	1.57586	0.0461474	0.0442338	<dl	0.0128987	0.0354545	4	0.0187314	0.073203	17.9765	0.274441	42.43	0.372197			10.2973	51.5459	495.073	226.664	1669.56	0.484355
B62/2	run218	Ol	1160		-2	-10.1955	19	4	38.71	0.09255	0.111225	0.08035	19.07		0.3065	41.6875	0.198525	0.54895	0.011425	0.0004	0.008575	100.826	0.29586	0.0105174	0.0658701	0.0479113	1.07731	0.0256922	0.764826	0.0103048	0.0602285	0.0170611	0.000469042	0.01715
B62/2	run272	Ol	1150		-2	-10.3146			37.3443	0.0505697	0.0414742	0.0289264	21.6498		0.325941	39.8416	0.161623	0.552334	0.00744918	0.00741926	0.0143325	100.026	0.429921	0.0107325	0.0218101	0.00757823	0.322722	0.0239283	0.495297	0.010535	0.0349432	0.00794571	0.00736995	0.00999538
B62/2	run163	Ol	1140		-2	-10.4354	22	4	37.7575	0.1211	0.0821	0.07735	23.88		0.365325	37.8975	0.084525	0.529125	0.009	0.0062	0.04195	100.852	0.286167	0.0197742	0.0552912	0.0382842	0.201163	0.0143172	0.220511	0.0425776	0.0228059	0.00858545	<dl	0.0253373	1	0.0444563	0.0873954	28.1153	0.440833	37.9	<dl			15.9655	56.2498	565.101	293.522	1760.03	<dl
B62/2	run152	Ol	1125		-2	-10.6199	16	2	36.845	0.06175	0.0203	0.0372	25.67	0.0121	0.4477	33.985	0.27515	0.5366	0.01545	0.03165	0.00425	97.9421	0.0494975	0.04278	0.0019799	0.0526087	1.30108	0.0435578	0.0353553	0.17812	0.0671751	0.00827315	0.00289914	0.00487904	2	0.0382038	0.0772376	23.7813	0.368681	33.99	<dl			10.2858	33.0781	201.472	215.702	1250.64	<dl
B62/2	run164	Ol	1110		-2	-10.8084		6	37.1267	0.1455	0.0709	0.0267333	26.6683		0.423367	35.755	0.0581333	0.529833	0.013425	0.00846	0.02466	100.851	0.290769	0.0466943	0.0380457	0.0155834	0.213581	0.0319432	0.240728	0.025444	0.0145681	0.0111634	0.003195	0.0218676
B62/2	run137	Plg	1190		-2	-9.84811	6	5	49.012	0.07794	32.24	0.01618	0.69142	0.05492	0.0369	0.23052	0.04568	16.024	2.364	0.06286	0.01876	100.875	0.22753	0.0255446	0.192743	0.0201326	0.123004	0.0526742	0.041908	0.102144	0.122393	0.142056	0.0125393	0.0263874	3	0.0703358	33.8259	0.388522	0.00642068	0.267689	16.02			<dl	10.0114	<dl	3.54716	<dl	22.0731
B62/2	run161	Plg	1175		-2	-10.02	17	5	49.37	0.14054	30.074	0.032	0.86182		0.00533333	0.29258	0.00953333	14.82	2.714	0.04208	0.0104	98.3723	0.282312	0.0115184	0.251356	<dl	0.0429562	0.00561278	0.032176	0.00630661	0.171172	0.104547	0.00499019	0.0059925	6	0.0739896	31.4666	0.496831	0.00583987	0.311516	14.82			2.04799	12.9531	<dl	1.88803	<dl	23.4833
B62/2	run195	Plg	1175		-2	-10.02	17	4	49.545	0.152225	30.145	0	1.525		0.011325	0.32245	0.005225	15.0575	2.74	0.040825	0.007825	99.5524	0.723072	0.0181667	0.538052	0	0.08544	0.0137116	0.0528544	0.00640956	0.549507	0.278209	0.00776976	0.01565	2	0.126765	29.6816	1.70498	0.0115042	0.556971	14.93			<dl	19.5917	<dl	6.56058	<dl	29.7064
B62/2	run160	Plg	1170		-2	-10.0781		3	49.76	0.101333	30.4467	0.0334667	0.699233	0.0355333	0.0263667	0.3053	0.00913333	14.86	2.71667	0.074	0.0139667	99.0817	1.15879	0.0364966	0.312143	0.0286943	0.0986349	0.0328025	0.0340754	0.0158194	0.200749	0.215019	0.0166865	0.0138782	3	0.0975982	32.1736	0.527732	0.00671606	0.357272	14.86			<dl	13.1376	<dl	2.95811	<dl	12.2416
B62/2	run247	Plg	1170		-2	-10.0781	15	7	49.7292	0.119486	30.6471	0.00764286	0.705629		0.0119571	0.278329	0.00792857	15.1843	2.58714	0.0407	0.00958571	99.329	0.434394	0.00812269	0.329935	0.00820404	0.0615261	0.0125589	0.0235151	0.0126636	0.285357	0.178018	0.00606658	0.0146302	7	0.0726718	32.9169	0.443683	0.00517305	0.289517	15.18	0.0169085		<dl	15.6072	299.905	2.20367	29.9516	<dl
B62/2	run114/1	Plg	1165		-2	-10.1366	20	4	49.51	0.0825	31.38	0.1353	0.5345	0.0608	0.0828333	0.2866	0.1274	16.17	2.8275	0.061425	<dl	101.259	0.404393	0.0244602	0.213229	<dl	0.101136	0.0413552	0.0303648	<dl	0.261789	0.170171	0.0181103	<dl	3	0.0746065	34.3536	0.372304	0.00479453	0.326053	16.17			1.34018	14.4783	4.19817	1.61503	<dl	17.7335
B62/2	run218	Plg	1160		-2	-10.1955	22	6	49.845	0.139483	30.4067	0.0087	1.02823		0.0192833	0.288883	0.00963333	15.055	2.715	0.0443	0.0114	99.5716	0.393688	0.0236317	0.334106	0.0156132	0.0858818	0.014206	0.0232304	0.011311	0.15884	0.130038	0.0134722	0.0149841	5	0.0862221	32.9825	0.848942	0.00569996	0.279254	15.06			<dl	6.10573	<dl	2.67714	<dl	27.1348
B62/2	run272	Plg	1150		-2	-10.3146			48.8453	0.048315	29.0207	0.00876175	0.971128		0.0131891	0.368075	0.0131071	14.8066	2.85082	0.0567693	0.0071561	97.0099	0.741545	0.00905852	0.313123	0.00701756	0.120387	0.0140487	0.123281	0.0128111	0.364428	0.120551	0.0160683	0.00962622
B62/2	run163	Plg	1140		-2	-10.4354	34	5	49.732	0.16432	29.616	0.0129	1.11992		0.011375	0.44622	<dl	14.352	2.908	0.05718	0.02592	98.4458	0.230261	0.0113107	0.247447	0.00765027	0.161754	0.0100254	0.207195	<dl	0.365609	0.114543	0.00651053	0.0137841	2	0.0995575	31.4324	0.780802	<dl	0.346124	14.35			<dl	8.93635	<dl	3.55125	<dl	28.4329
B62/2	run152	Plg	1125		-2	-10.6199	35	4	49.61	0.068725	30.565	0	0.799525	0.0081	0.01495	0.230425	0.128125	14.67	2.835	0.059975	0.02455	99.0144	0.699714	0.0526466	0.469432	0	0.0224435	0.0231548	0.0257393	0.10168	0.432049	0.243105	0.0224902	0.0255094	8	0.0859434	32.0159	0.459457	0.00554098	0.279201	14.67			1.24145	11.9443	10.2248	1.98794	<dl	24.6463
B62/2	run164	Plg	1110		-2	-10.8084		5	50.664	0.2569	28.846	0.01045	1.22222		0.01415	0.32808	0.0142	13.732	3.242	0.11058	0.026025	98.4666	0.724521	0.0279982	0.450255	0.0103945	0.0630286	0.0111312	0.0343997	0.0152735	0.597762	0.254598	0.015425	0.0102857
B62/2	run161	Cpx	1175	dark	-2	-10.02	2	2	50.63	0.9459	3.375	0.89835	5.265		0.11745	16.12	0.0283	21.36	0.22845	0.0067	0.02605	99.0012	0.339411	0.0299813	0.388909	0.315157	0.473762	0.035426	0.438406	0.00141421	0.636396	0.00318198	<dl	0.00247487
B62/2	run161	Cpx	1175	bright	-2	-10.02	2	4	49.1825	1.1118	5.16	1.0675	5.7725		0.136125	15.54	0.0114	20.83	0.215425	0.00743333	0.011675	99.0464	0.319518	0.129427	0.283431	0.367594	0.363719	0.0195111	0.677692	0.00169706	0.649359	0.0138798	0.00335609	0.0106325
B62/2	run195	Cpx	1175	dark	-2	-10.02	3	4	51.034	1.01284	3.77063	0.752775	5.68333		0.150146	15.9278	0.0353562	20.7656	0.352528	0.0189875	0.0339307	99.538	0.412776	0.102219	0.79052	0.0752773	0.243096	0.017051	0.89846	0.00991472	0.84212	0.16085	0.0235678	0.025487
B62/2	run195	Cpx	1175	bright	-2	-10.02	3	3	49.9167	1.07057	4.21667	0.845467	6.01667		0.150667	16.0133	0.0343667	21.2533	0.320167	0.00556667	0.0296	99.8731	0.337244	0.0852967	0.320208	0.300861	0.309892	0.0178023	0.196299	0.0106875	0.046188	0.073232	0.00540771	0.0262177
B62/2	run160	Cpx	1170	dark	-2	-10.0781		2	51.82	0.7719	2.36	0.62435	6.26	0.2017	0.20765	17.02	0.00055	19.7	0.11375	0.0227	0.0196	99.1222	0.353553	0.0104652	0.268701	0.0600334	0.19799	0.0260922	0.410122	0.000777817	0.0707107	0.0113844	0.030547	0.0277186
B62/2	run247	Cpx	1170	dark	-2	-10.0781	2	1	53.0642	0.7354	2.15	0.6368	5.17		0.1276	17.07	0.0468	21.15	0.2166	0.0018	0	100.369													1	0.772811	3.23515	5.43039	0.126876	14.4506	21.7	<dl		130.235	1167.28	5000	43.3502	231.173	<dl
B62/2	run247	Cpx	1170	bright	-2	-10.0781	2	1	50.5977	1.1986	4.46	1.3011	5.06		0.1027	15.37	0.0518	21.88	0.2587	0	0.015	100.296													5	1.10655	5.26094	5.68067	0.127439	13.9348	21.7	0.0189347		142.494	1621.61	9354.74	46.5019	242.311	<dl
B62/2	run114/1	Cpx	1165	dark	-2	-10.1366	8	3	51.22	1.0762	3.2	0.869167	5.91333	0.163533	0.1475	16.1033	0.107	22.0667	0.239533	0.0460667	0.04455	101.197	0.797935	0.256678	1.07852	0.00330202	0.363639	0.0106066	0.583895	<dl	0.119304	0.0679301	0.0205047	0.0255266	7	1.35829	4.82742	5.47206	0.138197	14.4448	22.07			152.541	1768.49	7526.6	44.0289	162.906	4.54113
B62/2	run218	Cpx	1160	dark	-2	-10.1955	5	2	52.005	0.90635	2.72	0.7348	6.305		0.14895	15.905	0.02485	21.61	0.2046	0.0029	0.0139	100.581	0.275772	0.00883883	0.0141421	0.00890955	0.0636396	0.0347189	0.120208	0.00445477	0.19799	0.0155563	0.00410122	0.0196576
B62/2	run218	Cpx	1160	bright	-2	-10.1955	5	2	49.2	1.4273	5.23	0.96395	6.315		0.148	14.41	0.0181	21.895	0.27845	0.00025	0.00415	99.8902	0.327918	0.0777128	0.198796	0.0718218	0.202485	0.0162781	0.265763	0.0177933	0.442018	0.0348673	0	0.0130911	8	1.09973	5.56246	6.51903	0.136437	13.3276	21.73			131.569	669.169	5682.83	45.4479	260.495	9.25682
B62/2	run272	Cpx	1150	dark	-2	-10.3146			50.4429	0.500767	2.50865	0.554036	6.63267		0.162525	15.8706	0.0169954	21.2424	0.203684	0.00139986	0.00664858	98.1433	0.775815	0.0378396	0.24455	0.0581524	0.218488	0.0150575	0.122731	0.011457	0.167647	0.0273205	0.00279972	0.0068109	1	1.51344	4.74875	7.43781	0.167984	13.27	21.09	<dl		138.779	1203.41	3646.25	56.0462	167.233	9.61388
B62/2	run272	Cpx	1150	bright	-2	-10.3146			47.0045	0.871607	5.96406	1.08127	6.75599		0.14494	14.2772	0.0189685	20.804	0.303884	0.00846582	0.0186431	97.2536	0.481559	0.192254	0.357608	0.215758	0.681279	0.02907	0.80775	0.00827422	1.86766	0.0680946	0.00566541	0.0171589	3	2.05709	5.49817	8.1372	0.165242	11.9589	21.09	<dl		147.52	1321.85	3753.44	55.2348	162.958	14.1108
B62/2	run163	Cpx	1140	dark	-2	-10.4354	16	2	49.68	1.62625	3.665	0.44835	7.68		0.1841	14.8	<dl	20.93	0.2527	0.0047	0.0256	99.2967	0.834386	0.570989	1.16673	0.194101	1.03238	0.0173948	0.834386	<dl	0.834386	0.0865499	<dl	0.0019799
B62/2	run163	Cpx	1140	bright	-2	-10.4354	16	7	47.335	2.635	5.63	0.2408	8.99		0.176	12.98	<dl	21.255	0.35675	0.0044	0.0204	99.6234	0.0212132	0.00707107	0.0282843	0.0166877	0.0141421	0.00480833	0.113137	<dl	0.00707107	0.0106773	<dl	0.0175362
B62/2	run152	Cpx	1125	dark	-2	-10.6199	21	4	48.9575	1.88262	4.05	0.274675	7.67	0.18125	0.191325	13.55	0.06915	21.115	0.290275	0.026175	0.0053	98.2633	1.29191	0.429671	1.44053	0.0619377	0.416093	0.0783076	0.501664	0.0558385	0.101489	0.010903	0.0199707	0.0106
B62/2	run152	Cpx	1125	bright	-2	-10.6199	21	2	47.06	2.21	5.685	0.4283	7.525	0.27655	0.1683	12.925	0	21.12	0.26755	0.03185	0.0323	97.7299	0.127279	0.240416	0.417193	0.210152	0.982878	0.0176777	0.275772	0	0.39598	0.00643467	0.00756604	0.0456791	6	2.0634	5.80135	7.10171	0.164563	12.777	21.12			151.639	1556.61	2946.42	54.5963	196.555	15.5331
B62/2	run164	Cpx	1110		-2	-10.8084		4	47.5725	2.695	5.005	0.26295	9.1475		0.177025	13.005	<dl	20.9175	0.4118	0.0108667	0.06475	99.2699	0.410731	0.242487	0.878313	0.136759	0.400791	0.0134886	0.366788	<dl	0.519711	0.0550195	0.0152735	0.0228264	1	3.10831	5.94249	9.44134	0.174818	10.8139	20.72			83.7833	904.534	1244.78	59.375	210.751	16.3187
B62/2	run28	Glass	1320		-0.8	-7.2963	100	8	46.2414	1.57851	13.3004	0.103944	11.1008		0.206611	12.696	0.04986	11.6807	2.09191	0.156744	0.137911	99.3447	0.296662	0.0457094	0.159567	0.00824744	0.301734	0.0323808	0.122643	0.0157892	0.0718629	0.0766723	0.0155846	0.0156333
B62/2	run98	Glass	1280		-0.8	-7.68775	97	3	46.17	1.66807	14.02	0.136833	10.8533	0.10415	0.1824	11.0267	0	12.16	1.94	0.2015	0.1526	98.6156	0.217945	0.0466009	0.0984886	0.0188089	0.515978	0.044298	0.0702377	0	0.220681	0.05	0.0177288	0.0141566
B62/2	run62	Glass	1260		-0.8	-7.89127	96	4	46.7995	1.6424	14.1062	0.062125	11.1928		0.1947	10.5851	0.0284297	12.3964	2.16903	0.15685	0.148775	99.4823	0.493511	0.0125406	0.177877	0.0110729	0.273536	0.0135334	0.0543965	0.000365893	0.0419081	0.071137	0.0242383	0.0119859
B62/2	run107	Glass	1230		-0.8	-8.20686		3	46.46	1.68353	14.9233	0.06525	11.0133	0.120233	0.229533	8.84	0.0645	12.9333	2.20667	0.176533	0.138967	98.8552	0.215174	0.0458416	0.115902	0.0215668	0.122202	0.0543329	0.105357	0.111717	0.45742	0.0472582	0.0459571	0.0514841
B62/2	run87	Glass	1210		-0.8	-8.42446		3	47.5933	1.87	15.2	0.0470333	10.5533		0.165467	8.57333	0.00583333	13.02	2.22667	0.2124	<dl	99.4674	0.286764	0.05	0.0264575	0.0506439	0.261024	0.0245808	0.0950438	0.0101036	0.0556776	0.0929157	0.0160365	<dl
B62/2	run47	Glass	1210		-0.8	-8.42446	91	7	47.7502	1.7531	15.2801	0.0497	10.3691		0.175029	8.4197	0.0433177	13.2555	2.35929	0.182957	0.171643	99.8097	0.238298	0.0422509	0.125585	0.00732553	0.214341	0.0382306	0.0922142	0.0279052	0.1477	0.0797922	0.017309	0.0119439
B62/2	run106	Glass	1210		-0.8	-8.42446		3	46.77	1.77667	15.0633	0.0572	10.69	0.1067	0.1148	8.43	0.134748	13.3133	2.18667	0.197233	0.140267	98.9809	0.440341	0.0602771	0.115902	<dl	0.238956	0.0377595	0.104403	0.159464	0.255408	0.0351188	0.00839305	0.0178646
B62/2	run48	Glass	1200		-0.8	-8.53551	95	7	47.9125	1.79991	15.4323	0.0485143	9.9413		0.196971	8.12493	0.0309917	13.4088	2.36364	0.186071	0.164443	99.6104	0.238691	0.0451618	0.126748	0.0112403	0.255272	0.0249736	0.0794514	0.00627159	0.077305	0.0692878	0.0192779	0.022896	8	1.81534	16.1096	11.0023	0.196881	7.9733	13.41			38.5321	408.214	325.926	63.9836	105.517	22.8655
B62/2	run53	Glass	1180		-0.8	-8.76228	68	7	47.7983	2.30179	13.6362	0.0528167	11.8439		0.201529	7.21139	0.0419415	13.3883	2.52773	0.228286	0.218314	99.4505	0.391588	0.0256443	0.141186	0.0106165	0.185956	0.0312388	0.0743893	0.0238266	0.165852	0.0448116	0.0234869	0.0205393	10	2.39093	14.2549	13.0668	0.232811	7.63975	13.39			45.249	538.24	342.997	68.3981	147.054	26.0221
B62/2	run51	Glass	1170		-0.8	-8.87805	64	3	47.5273	2.49698	13.3351	0.0486222	12.2571		0.237778	6.93603	0.0387591	13.2111	2.55686	0.249337	0.23599	99.131	0.267568	0.0841257	0.143135	0.00831857	0.292806	0.0481857	0.174281	0.00989345	0.228851	0.10368	0.0145617	0.0279691	4	2.48894	13.641	12.5284	0.226841	6.76332	13.21			42.5063	529.019	246.273	60.6422	85.8385	23.3409
B62/2	run56	Glass	1160		-0.8	-8.99547	46	7	47.5914	2.8352	13.1714	0.0371333	12.8199		0.234129	6.6041	0.0292858	12.5148	2.8145	0.289857	0.278443	99.2202	0.405021	0.0165426	0.0691634	0.00880019	0.288926	0.0386828	0.0556894	0.00552488	0.109102	0.0815565	0.0193279	0.0103605	4	2.90685	13.4687	13.4642	0.242247	6.43114	12.51		7.76221	36.4902	581.277	157.398	59.9535	86.8557	26.2113
B62/2	run54	Glass	1160		-0.8	-8.99547	43	10	46.9171	3.23588	13.0566	0.0405714	13.3967		0.26814	6.367	0.0339904	12.5722	2.86049	0.3154	0.30802	99.3721	0.374868	0.0579611	0.118302	0.00903894	0.426006	0.0321375	0.129279	0.0138568	0.136067	0.0821957	0.0127951	0.0220386
B62/2	run219	Glass	1160		-0.8	-8.99547	52	5	46.89	2.92	13.376	0.04058	12.412		0.22584	6.85	0.00646	12.506	2.68	0.24042	0.26342	98.4107	0.588515	0.0774597	0.104547	0.0231366	0.463379	0.0222746	0.0681909	0.014445	0.211258	0.0728011	0.0298347	0.026095	7	2.74837	13.4744	12.9013	0.225438	5.89411	12.51			39.4274	599.58	256.857	61.2667	108.246	25.5718
B62/2	run88	Glass	1150		-0.8	-9.11456	43	5	46.884	3.406	13.006	0.02736	13.314	0.08816	0.26226	6.196	0.07718	12.194	2.744	0.34706	<dl	98.546	0.386756	0.0847349	0.0847349	0.0283942	0.327231	0.107269	0.0622896	0.129462	0.12522	0.0920869	0.0319624	<dl
B62/2	run52	Glass	1140		-0.8	-9.23536	39	18	46.7655	3.58021	12.2509	0.038365	14.8843		0.277533	5.6688	0.0376602	11.4032	3.05396	0.393143	0.369152	98.7227	0.559556	0.054316	0.212114	0.00716299	0.407963	0.0304885	0.10288	0.0156573	0.185467	0.122743	0.0417824	0.0249829	3	3.49753	12.4197	14.7579	0.263704	5.16655	11.4			31.2202	572.366	86.058	57.9047	45.3109	25.838
B62/2	run55	Glass	1140		-0.8	-9.23536	38	3	45.344	4.09933	12.3583	0.032	15.9563		0.269333	5.128	0.0270808	11.8247	3.122	0.405667	0.407667	98.9744	0.172566	0.0771384	0.113147	<dl	0.300806	0.0459819	0.189779	0.000101807	0.123229	0.136495	0.0188237	0.0438444
B62/2	run63	Glass	1125		-0.8	-9.41985	30	6	46.6183	3.44478	11.99	0.0165156	16.3103		0.29	5.14119	0.0446595	10.8222	3.265	0.41	0.349667	98.7026	0.409536	0.116726	0.124452	<dl	0.271842	0.0112428	0.105191	0.00103757	0.095955	0.0262374	0.0100598	0.0272739	5	3.48832	12.0886	16.1371	0.287363	4.8543	10.82			29.6784	511.673	112.787	61.3038	47.326	26.2441
B62/2	run105	Glass	1110		-0.8	-9.6084	6	3	43.8567	5.98	10.75	0.013	16.3633	0.184133	0.2758	5.19	0.115333	10.73	2.88333	0.748167	0.953967	98.0437	0.515881	0.365103	0.804674	<dl	0.748955	0.0427856	0.612127	0.106036	0.451774	0.125831	0.134023	0.0874829
B62/2	run98	Cr-spl	1280		-0.8	-7.68775		2	0.3817	0.94495	26.545	34.425	18.735	0.225	0.2695	15.245	0.2606	0.31215	<dl	<dl	<dl	97.3439	0.0227688	0.0389616	0.190919	0.855599	0.0636396	0.102106	0.0212132	<dl	0.0228395	<dl	<dl	<dl
B62/2	run107	Cr-spl	1230		-0.8	-8.20686		2	0.5595	1.31175	31.85	25.325	22.35	0.1898	<dl	14.86	0.25665	0.38225	0.0063	<dl	<dl	97.0913	0.0715592	0.0248194	0.565685	1.09602	0.79196	<dl	0.169706	0.186888	0.0895904	0.0079196	<dl	<dl
B62/2	run87	Cr-spl	1210		-0.8	-8.42446		2	0.64505	1.29345	31.175	27.875	21.53	0.2301	0.25155	14.14	0.23535	0.3455	0.0171	0.0258	<dl	97.7639	0.0365574	0.0434871	1.26572	1.85969	0.19799	0.053528	0.0989949	0.314592	0.0141421	0.0241831	0.0127279	<dl
B62/2	run47	Cr-spl	1210		-0.8	-8.42446		3	0.268367	1.43927	30.6667	27.59	21.98	0.271833	0.210767	14.61	0.185567	0.326233	<dl	<dl	<dl	97.5487	0.0598209	0.262588	0.655312	0.895154	0.620725	0.0470836	0.236432	0.0484335	0.0148601	<dl	<dl	<dl
B62/2	run106	Cr-spl	1210		-0.8	-8.42446		2	0.4582	1.1416	26.14	31.81	23.28	0.2198	0.3052	13.74	0.1614	0.2807	0.015	<dl	<dl	97.5519	0.0428507	0.122895	0.438406	0.169706	0.410122	0.0520431	0.113137	<dl	0.00565685	<dl	<dl	<dl
B62/2	run48	Cr-spl	1200		-0.8	-8.53551	0.1	4	0.2316	1.33078	32.155	26.5025	21.88	0.3635	0.252875	14.49	0.3006	0.341	0.0071	0.0329667	0	97.8879	0.0364794	0.311218	1.03658	1.24717	0.621128	0.0793581	0.503389	0.0749456	0.0455777	0.0132831	0.0138753	0
B62/2	run53	Cr-spl	1180		-0.8	-8.76228	0.1	2	0.2842	3.245	23.56	26.01	31.055	0.43125	0.25335	11.165	0.1822	0.3443	<dl	<dl	<dl	96.5303	0.0712764	0.205061	2.95571	1.52735	1.19501	0.0762968	0.459619	0.0240416	0.0121622	<dl	<dl	<dl
B62/2	run51	Cr-spl	1170		-0.8	-8.87805	0.1	1	0.4205	2.7246	25.3723	25.0318	31.2062		0.1584	12.0431	0.1369	0.2707	<dl	<dl	<dl	97.3645
B62/2	run56	Cr-spl	1160		-0.8	-8.99547	0.1	2	0.169	1.029	26.164	30.0655	31.0095	0.231	0.1885	10.802	0.177	0.1565	0.026	0.0075	<dl	100.025	0.0113137	0.0268701	0.202233	0.125158	0.540937	0.0982878	0.046669	0.0480833	0.092631	0.0296985	0.00919239	<dl
B62/2	run54	Cr-spl	1160		-0.8	-8.99547	0.1	3	0.150667	1.985	21.0657	28.5537	36.4713	0.616	0.216333	9.68867	0.144	0.219	0.0256667	0.011	<dl	99.147	0.0349619	1.21215	0.857853	2.36889	1.5783	0.0251462	0.501189	0.0223383	0.0572364	0.0083865	0.00141421	<dl
B62/2	run88	Cr-spl	1150		-0.8	-9.11456	0.1	2	0.7913	2.125	21.225	26.96	36.575	0.2564	0.3099	9.255	0.1081	0.202	0.0077	0.0414	<dl	97.8568	0.0511945	0.247487	0.869741	0.424264	0.403051	0.0205061	0.120208	0.152876	0.0131522	0.0108894	0.0182434	<dl
B62/2	run52	Cr-spl	1140		-0.8	-9.23536	0.1	3	0.204667	4.82	15.1423	23.6653	44.5227	0.3205	0.291667	8.24967	0.16	0.196333	0.041	0.0075	<dl	97.6217	0.0266521	2.63294	2.40609	3.15671	4.5199	0.114544	1.99639	0.0248797	0.0155349	<dl	0.00777817	<dl
B62/2	run55	Cr-spl	1140		-0.8	-9.23536	0.4	3	0.2596	12.3233	7.77667	10.89	56.9433	1.3747	0.3446	6.44	0.1969	0.350067	0.0095	<dl	<dl	96.9087	0.0816696	0.386825	0.218251	1.09832	1.79606	0.0672574	0.13	<dl	0.0894028	<dl	<dl	<dl
B62/2	run63	Cr-spl	1125		-0.8	-9.41985	0.1	3	0.393533	9.47333	7.86667	19.9833	52.1167	1.0689	0.368667	5.70667	0.30615	0.353333	0.0374667	0.0328	<dl	97.7075	0.152989	1.76322	0.810329	3.65287	2.29542	0.0685558	0.132035	0.0788424	0.0180935	0.00532009	<dl	<dl
B62/2	run55	Spl	1140		-0.8	-9.23536	0.1	1	0.791	3.687	4.46	0.538	76.892		0.248	7.75	0.28	0.297	0.059	0.028	<dl	95.03
B62/2	run105	Spl	1110		-0.8	-9.6084	3.5	2	0.3283	15.845	4.265	2.23	65.165	0.90055	0.44425	5.87	0.3061	0.39305	<dl	<dl	<dl	95.7472	0.0371938	0.0353553	0.0353553	0.0848528	1.0253	0.0118087	0.0707107	0.00452548	0.044477	<dl	<dl	<dl
B62/2	run98	Ol	1280		-0.8	-7.68775	3	6	40.0617	0.0893	0.0948167	0.11425	11.895	0.0482	0.181233	46.77	0.2579	0.455033	0.0243	0.03018	0.04475	100.067	0.175433	0.0274804	0.0276946	0.0193478	0.27559	0.0578715	0.115585	0.128233	0.1178	0.00694622	0.00624676	0.0242215
B62/2	run107	Ol	1230		-0.8	-8.20686		3	39.62	0.085	0.1282	0.09105	13.8333		0.2086	44.92	0.379733	0.4573	0.0096	0.0299333	0.06515	99.8279	0.230651	<dl	0.0579842	0.0522552	0.196554	0.073215	0.228692	0.0733021	0.0632075	<dl	0.00297041	0.0440528
B62/2	run87	Ol	1210		-0.8	-8.42446		4	40.1925	0.0319	0.082125	0.0588	13.9		0.17285	44.88	0.132525	0.3116	0.005875	0.0268	<dl	99.795	0.190504	0.0239036	0.0765905	0.0399031	0.465403	0.0358659	0.218327	0.0461634	0.102335	0.01175	0.0195639	<dl
B62/2	run47	Ol	1210		-0.8	-8.42446	9	7	40.6468	0.0487	0.0796286	0.0476429	14.5371		0.241529	44.5505	0.2471	0.371686	<dl	<dl	0.046275	100.817	0.287476	0.0154874	0.0398792	0.0159786	0.478604	0.0413548	0.347639	0.0361991	0.096962	<dl	<dl	0.0180106
B62/2	run106	Ol	1210		-0.8	-8.42446		5	39.58	0.0518	0.1282	0.0820333	14.308		0.25314	45.04	0.256275	0.4842	0.0225	0.03414	0.06768	100.308	0.27157	0.00735391	0.0711237	0.0106284	0.339735	0.0687438	0.202114	0.160578	0.149039	<dl	0.0171151	0.0503454
B62/2	run48	Ol	1200		-0.8	-8.53551	4	8	40.6643	0.0439	0.07105	0.0365286	14.1072		0.233125	45.6415	0.242225	0.36185	<dl	<dl	0.0722333	101.474	0.314458	0.0174078	0.0255892	0.0188889	0.804805	0.0214804	0.668583	0.0797229	0.0754763	<dl	<dl	0.0141903	12	0.0388182	0.170909	16.5278	0.293818	45.64	0.30795			7.26705	17.2158	282.44	241.266	2069.43	0.911175
B62/2	run53	Ol	1180		-0.8	-8.76228	14	8	40.175	0.0464625	0.072225	0.0412571	17.3674		0.303512	42.6775	0.186937	0.355012	<dl	<dl	0.0531667	101.278	0.271212	0.0149837	0.0310797	0.0158134	0.505695	0.0388126	1.02977	0.0265336	0.228099	<dl	<dl	0.0285756	4	0.0404038	0.131839	17.1461	0.327388	42.68	0.254975			8.5655	16.1771	185.896	233.132	1827.28	1.19006
B62/2	run51	Ol	1170		-0.8	-8.87805	17	9	39.9032	0.0478795	0.0454	0.0346667	17.5823		0.291665	42.5549	0.177136	0.337202	<dl	<dl	0.0774996	101.052	0.185925	0.0105691	0.00879204	0.0158219	0.581108	0.0578741	0.678606	0.0515388	0.158296	<dl	<dl	0.0330833	4	0.0312264	0.0404272	18.502	0.330747	42.68	0.144436			6.33189	12.0068	170.646	222.845	1521.1	<dl
B62/2	run56	Ol	1160		-0.8	-8.99547	20	4	39.5527	0.0505	0.0486667	0.024	20.0617		0.343	41.0983	0.187	0.16375	<dl	<dl	0.075	101.605	0.143449	0.0169411	0.0110604	<dl	0.295447	0.0202978	0.173525	0.0188326	0.0643707	<dl	<dl	0.00469042	2	0.045758	0.273988	20.2578	0.350076	41.1	0.412841			8.39717	29.1266	245.765	242.838	1700.49	0.799156
B62/2	run54	Ol	1160		-0.8	-8.99547	14	4	39.7073	0.0585	0.061	0.0425	20.3565		0.323	40.5618	0.18675	0.3195	<dl	<dl	0.0933333	101.71	0.32026	0.0085049	0.020347	0.0220681	0.693592	0.0121929	0.563251	0.0283005	0.104583	<dl	<dl	0.0267644
B62/2	run219	Ol	1160		-0.8	-8.99547	15	4	38.8	0.10625	0.0995	0.058625	18.925		0.307175	41.9725	0.20805	0.494975	0	0.000825	0.05995	101.033	0.397827	0.0141357	0.030088	0.034822	0.588019	0.0392699	0.355938	0.010755	0.0256973	0	0.00105317	0.0297062	1	0.0226285	0.0841623	23.9736	0.367977	41.97	0.669543		<41.89	9.8195	24.8443	293.17	277.155	1831.4	<3.51
B62/2	run88	Ol	1150		-0.8	-9.11456	18	8	39.2812	0.0512	0.075625	0.0437375	19.635	0.05205	0.327588	39.3663	0.296988	0.474062	0.0110875	0.0208125	<dl	99.6357	0.27331	0.0318446	0.0417584	0.0302495	0.291646	0.0721424	0.520547	0.127845	0.0897427	0.0171798	0.0122589	<dl
B62/2	run52	Ol	1140		-0.8	-9.23536	16	3	38.8023	0.0466667	0.0713333	0.036	24.055		0.398	37.2953	0.159333	0.523	0.044	<dl	0.042	101.473	0.264942	0.0080829	0.00776745	0.00565685	0.753682	0.0670149	0.910985	0.0397031	0.0811911	<dl	<dl	0.00793725	1	0.0169458	0.0718903	18.9185	0.296404	44.72	0.270046			7.55764	18.0911	227.2	263.055	2444.75	<0.64
B62/2	run55	Ol	1140		-0.8	-9.23536	19	2	38.547	0.0725	0.114	0.028	24.983		0.4015	36.599	0.149	0.638	<dl	<dl	0.088	101.62	0.0311127	0.0247487	0.00141421	<dl	0.0876812	0.000707107	0.493561	0.00282843	0.0254558	<dl	<dl	0.00989949
B62/2	run63	Ol	1125		-0.8	-9.41985	16	2	38.0961	<dl	<dl	0.041	27.067		0.43895	33.9283	0.12085	0.5286	<dl	<dl	<dl	100.221	0.254771	<dl	<dl	0.00141421	0.384666	0.0338704	0.5133	0.0313248	0.0079196	<dl	<dl	<dl	3	0.0180719	0.105158	12.6431	0.190748	33.93	0.281285			8.06001	13.365	289.117	189.756	1275.04	0.476533
B62/2	run105	Ol	1110		-0.8	-9.6084	20	6	37.615	0.0960833	0.157467	<dl	23.4417	0.0938	0.48165	36.6233	0.181667	0.522667	0.0558667	0.025825	0.0792833	99.3743	0.411667	0.0379224	0.1374	<dl	0.379864	0.0664442	0.336848	0.163904	0.0319137	0.0207659	0.0128689	0.0446808
B62/2	run48	Plg	1200		-0.8	-8.53551	1	9	50.1002	0.0766667	32.8913	<dl	0.702889		<dl	0.261	<dl	15.9534	2.63256	0.0427778	<dl	102.661	0.35312	0.00979796	0.228125	<dl	0.100651	<dl	0.0163554	<dl	0.0859551	0.0808813	0.0069602	<dl	2	0.0694522	36.9536	0.861652	0.0117734	1.28754	15.95			<dl	8.09352	<dl	13.7346	<dl	26.3048
B62/2	run53	Plg	1180		-0.8	-8.76228	18	7	50.1749	0.0807143	32.2234	<dl	1.131		<dl	0.282	<dl	15.8096	2.79643	0.0447143	<dl	102.543	0.342803	0.0174233	0.30584	<dl	0.133298	<dl	0.0440379	<dl	0.297505	0.0922693	0.00863548	<dl	2	0.0789304	33.7352	0.963709	0.00580146	0.290656	15.81			1.59032	4.94303	<dl	1.93845	<dl	26.0478
B62/2	run51	Plg	1170		-0.8	-8.87805	12	7	50.4072	0.0769585	31.3498	<dl	0.767055		<dl	0.253234	0.073225	15.4022	2.95452	0.0534754	<dl	101.338	0.391021	0.0124789	0.725702	<dl	0.0665507	<dl	0.0216873	<dl	0.185326	0.0818833	0.00977653	<dl	4	0.0808597	32.935	0.603634	0.00462116	0.306267	15.4			1.36196	7.03481	7.08269	1.44315	<dl	24.411
B62/2	run56	Plg	1160		-0.8	-8.99547	21	4	50.5265	0.096	31.6983	<dl	1.02525		<dl	0.32225	<dl	15.5655	2.999	0.0475	0.03	102.31	0.421936	0.0233666	0.490569	<dl	0.168146	<dl	0.0797261	<dl	0.283174	0.123512	0.0183757	<dl	3	0.0848149	31.3296	0.685589	0.00464847	0.285256	15.57			<dl	6.32556	41.6421	1.74782	<dl	24.2609
B62/2	run54	Plg	1160		-0.8	-8.99547	28	5	51.0104	0.1116	31.2208	<dl	1.3562		<dl	0.3136	<dl	14.9796	3.2194	0.0574	<dl	102.269	0.411295	0.00981326	0.137727	<dl	0.0710155	<dl	0.0247245	<dl	0.302481	0.176486	0.0133903	<dl
B62/2	run219	Plg	1160		-0.8	-8.99547	18	5	49.788	0.15106	30.162	0.00264	1.44		0.01524	0.30088	0.01028	15.118	2.74	0.04164	0.02968	99.7994	0.333871	0.0176806	0.441214	0.00590322	0.354801	0.0128706	0.0436107	0.0149931	0.192795	0.125897	0.0150976	0.0166837	2	0.0948749	31.5549	1.3804	0.00624544	0.384738	15.12			<dl	5.30025	<dl	4.44674	<dl	27.4876
B62/2	run88	Plg	1150		-0.8	-9.11456	26	9	50.709	0.12953	29.841	0.00614	1.40554	0.0136167	0.00832	0.26368	0.07795	14.245	3.029	0.08171	0.00893333	99.8194	0.458511	0.0433943	0.357785	0.0141075	0.187886	0.00858407	0.0330716	0.136777	0.310492	0.23544	0.0297576	0.0112867
B62/2	run52	Plg	1140		-0.8	-9.23536	33	4	50.7997	0.10944	30.6791	<dl	1.19428		<dl	0.38906	<dl	15.0091	3.09968	0.05842	<dl	101.339	0.576828	0.00924624	0.675036	<dl	0.0568476	<dl	0.0179502	<dl	0.1981	0.122131	0.00836911	<dl	3	0.106323	30.4591	0.999746	0.00609484	0.375071	15.07			1.54128	10.4533	<dl	2.65638	<dl	27.0929
B62/2	run55	Plg	1140		-0.8	-9.23536	30	3	51.7903	0.128333	30.3803	<dl	1.75867		<dl	0.261	<dl	14.3953	3.566	0.0793333	<dl	102.359	0.257778	0.0190351	0.310693	<dl	0.085002	<dl	0.0170587	<dl	0.24028	0.186244	0.0144684	<dl
B62/2	run63	Plg	1125		-0.8	-9.41985	36	5	50.5956	0.100435	29.8616	0.217699	1.017		<dl	0.311154	<dl	14.345	3.3158	0.0666	<dl	99.8309	0.469518	0.00660335	0.284011	<dl	0.145184	<dl	0.0541825	<dl	0.244533	0.171908	0.0130307	<dl	2	0.0921511	30.4134	0.760655	0.00352341	0.238478	14.35			0.98067	7.4597	<dl	2.00386	<dl	29.3466
B62/2	run105	Plg	1110		-0.8	-9.6084	43	13	51.4567	0.163167	28.8208	0.04868	1.41373	0.078325	0.07285	0.284875	0.2548	13.885	3.86667	<dl	0.0523	100.398	0.716232	0.0463067	0.486031	0.00933445	0.145661	0.0149718	0.171976	<dl	0.690974	0.1975	<dl	0.00749533
B62/2	run53	Cpx	1180	dark	-0.8	-8.76228	1	4	51.353	0.872675	4.25275	0.8303	6.34625		0.146475	15.6225	<dl	21.2612	0.264325	<dl	<dl	100.949	0.352951	0.0806903	0.551801	0.131461	0.495912	0.031255	0.322869	<dl	0.414321	0.0179483	<dl	<dl
B62/2	run53	Cpx	1180	bright	-0.8	-8.76228	1	1	49.3671	1.3602	6.2045	0.8803	7.0875		0.1376	14.6084	<dl	20.7388	0.3295	0.0343	0.0349	100.783
B62/2	run51	Cpx	1170	dark	-0.8	-8.87805	7	6	52.5802	0.795	2.7345	0.714667	6.43283		0.187333	16.7148	<dl	21.0373	0.225667	<dl	0.04	101.462	0.154934	0.0221088	0.115822	0.0479611	0.0892265	0.0180296	0.182392	<dl	0.352105	0.0362252	<dl	<dl
B62/2	run51	Cpx	1170	bright	-0.8	-8.87805	7	15	49.6491	1.37242	5.25314	1.07221	6.13909		0.143108	14.5517	<dl	22.0596	0.296244	<dl	<dl	100.537	0.698022	0.184113	0.535413	0.210102	0.248412	0.0265156	0.419508	<dl	0.42373	0.0314708	<dl	<dl
B62/2	run56	Cpx	1160	bright	-0.8	-8.99547	12	3	49.2	1.735	5.528	0.376333	7.595		0.167333	14.384	<dl	21.6447	0.316667	<dl	0.055	101.002	0.569955	0.213094	0.233257	0.125548	0.27965	0.00950438	0.388386	<dl	0.0453468	0.0395517	<dl	<dl	2	1.69038	5.56408	7.61706	0.154729	13.8879	21.64		6.5653	146.395	761.86	3337.76	55.8215	240.408	12.3239
B62/2	run54	Cpx	1160	bright	-0.8	-8.99547	15	6	49.3717	1.283	6.22767	0.593833	7.54983		0.1465	14.1448	<dl	21.2542	0.387833	0.035	0.049	101.043	0.414808	0.209039	0.688624	0.11737	0.287755	0.025225	0.715762	<dl	0.730867	0.142245	<dl	0.0277849
B62/2	run219	Cpx	1160	dark	-0.8	-8.99547	15	3	51.6633	0.875033	2.77333	0.570567	6.84333		0.169533	16.3033	0.0367667	21.1667	0.233833	0	0.0203667	100.656	0.197569	0.037327	0.0832666	0.0598807	0.111505	0.0237795	0.140475	0.0512432	0.0750555	0.0266162	0	0.0112625	5	1.23791	5.1353	7.0554	0.149366	13.3691	21.39			144.304	417.565	4518.53	49.4992	261.625	11.6998
B62/2	run219	Cpx	1160	bright	-0.8	-8.99547	15	6	48.555	1.40132	5.59833	0.586483	7.26		0.142017	14.4767	0.0395	21.495	0.299917	0.00468333	0.006	99.8649	0.468519	0.24217	0.416289	0.289387	0.388072	0.0329429	0.534216	0.0157701	0.564579	0.0361485	0.00548249	0.0146969	11	1.39606	7.65073	9.1482	0.153386	13.6985	21.39			126.866	253.613	4458.73	57.4729	337.666	15.5677
B62/2	run88	Cpx	1150	bright	-0.8	-9.11456	13	1	50.48	1.4444	5.49	0.5245	7.12	0.0834	0.2785	13.03	0.237	20.24	0.6105	0.0801	<dl	99.6184
B62/2	run88	Cpx	1150	dark	-0.8	-9.11456	13	5	49.862	1.31566	4.57	0.61968	7.6	0.0494	0.18984	14.554	0.13006	21.34	0.3334	0.02308	<dl	100.587	0.46885	0.109323	0.435259	0.0820942	0.143701	0.0595231	0.340044	0.15898	0.476498	0.029534	0.0190125	<dl
B62/2	run52	Cpx	1140	dark	-0.8	-9.23536	12	9	49.6112	1.54628	4.53652	0.403666	8.43821		0.193088	13.7618	0.11514	21.4143	0.314116	<dl	0.080075	100.414	0.944905	0.207887	0.78393	0.223019	0.281419	0.0318151	0.594573	<dl	0.273459	0.071378	<dl	0.0510178
B62/2	run52	Cpx	1140	bright	-0.8	-9.23536	12	8	47.7238	2.40857	6.47671	0.35395	8.91535		0.1689	12.6665	<dl	21.7995	0.33525	<dl	0.0471	100.896	0.407676	0.0966795	0.373241	0.175834	0.211264	0.0332461	0.162704	<dl	0.269663	0.0172957	<dl	0.00869751	8	2.15111	6.18159	8.91849	0.172328	12.4536	21.62			132.397	939.147	1900.89	60.3042	170.397	14.8003
B62/2	run55	Cpx	1140	dark	-0.8	-9.23536	12	1	49.725	1.351	4.579	0.114	9.184		0.182	14.143	<dl	21.252	0.363	<dl	0.037	100.93
B62/2	run55	Cpx	1140	bright	-0.8	-9.23536	12	2	48.7525	1.4535	6.008	0.1945	8.931		0.2095	14.0865	<dl	20.7235	0.3775	<dl	0.049	100.786	0.434871	0.424971	0.0537401	0.0516188	0.448306	0.0558614	0.857721	<dl	0.316077	0.0601041	<dl	<dl
B62/2	run63	Cpx	1125	dark	-0.8	-9.41985	18	3	48.677	1.66652	4.8285	0.335398	9.4045		0.19	12.7812	<dl	20.7985	0.379	<dl	<dl	99.0607	0.704278	0.201064	0.593263	0.14893	0.0374767	0.0240416	0.287602	<dl	0.0403051	0.0381838	<dl	<dl
B62/2	run63	Cpx	1125	bright	-0.8	-9.41985	18	5	47.9828	1.97548	5.5526	0.281593	8.9486		0.1932	12.3535	<dl	21.4058	0.3732	<dl	<dl	99.0667	0.28452	0.251457	0.382868	0.0974364	0.394392	0.0363346	0.135609	<dl	0.364886	0.0305238	<dl	<dl	5	1.92049	5.43304	8.76868	0.17683	11.8407	21.19			128.078	979.076	1584.59	57.7996	82.7997	13.9095
B62/2	run105	Cpx	1110	dark	-0.8	-9.6084	28	5	47.426	2.24	4.214	0.15382	9.604	0.1507	0.157475	13.5	0.2088	21.518	0.39938	<dl	0.0146	99.5868	0.957068	0.492087	0.237339	0.0755079	0.736974	0.0359595	0.256418	0.0287085	0.695464	0.043338	<dl	<dl
B62/2	run105	Cpx	1110	bright	-0.8	-9.6084	28	3	46.7033	2.06333	5.68	0.333267	9.96	0.1028	0.262967	13.43	0.3225	20.99	0.338533	<dl	0.04875	100.235	0.329596	0.109697	0.180278	0.0736998	0.337787	0.0937614	0.470319	<dl	0.70406	0.0257442	<dl	0.00403051
B62/2	run248	Glass	1190		0	-7.84811	90	6	46.9387	1.90167	14.9817	0.0427167	10.8633		0.174767	8.07833	0.0215167	12.9183	2.26	0.1591	0.14225	98.4824	0.459191	0.0381663	0.0708284	0.0112809	0.260512	0.0144158	0.0955859	0.0112197	0.198738	0.108812	0.00657602	0.0154072	11	1.80361	15.3249	12.9753	0.198581	7.35141	12.92	0.185227		38.5442	420.171	265.716	67.656	161.325	<dl
B62/2	run249	Glass	1180		0	-7.96228	76	6	48.226	2.22	13.8517	0.04345	11.0683		0.1936	7.78167	0.01145	13.22	2.325	0.1857	0.1829	99.3098	0.197721	0.0167332	0.0679461	0.0137359	0.111967	0.0177184	0.0658534	0.0109663	0.0681175	0.0504975	0.00825276	0.0255052	10	2.04266	14.0111	13.0006	0.20641	6.82177	13.22	0.196231		44.7015	468.307	309.292	62.4155	118.951	<dl
B62/2	run250	Glass	1170		0	-8.07805	64	6	48.0244	2.45333	13.525	0.0404833	11.6117		0.202933	7.365	0.01345	12.8783	2.48833	0.208283	0.201033	99.0123	0.298276	0.0388158	0.0609098	0.0110901	0.140487	0.0147852	0.03937	0.0121456	0.0694022	0.0530723	0.0116477	0.0281668		2.28532	13.7716	13.6456	0.218103	6.4085	12.88	0.230275		42.7228	506.167	250.339	64.1127	114.713	<dl
B62/2	run220	Glass	1160		0	-8.19547	53	5	46.906	2.944	13.312	0.0466	12.764		0.2388	6.858	0.02194	12.398	2.646	0.24832	0.23712	98.6208	0.311657	0.102616	0.054037	0.0219519	0.207196	0.0160127	0.0794984	0.016363	0.0697854	0.121573	0.00891835	0.0263826	8	2.88459	14.0586	13.4223	0.234488	6.28333	12.4		10.6448	41.7453	653.14	227.063	65.8087	122.533	26.417
B62/2	run165	Glass	1140		0	-8.43536	28	10	46.353	3.976	12.474	0.0267	13.633		0.23926	6.072	0	10.826	3.177	0.42181	0.38035	97.5791	0.742429	0.189924	0.227411	0.00635348	0.533105	0.016268	0.112921	0	0.23143	0.179137	0.0436452	0.0296654	10	3.81571	13.3187	14.4197	0.253995	5.25924	10.83			35.6702	871.353	158.379	59.8309	89.2014	27.9831
B62/2	run166	Glass	1125		0	-8.61985	21	8	46.1925	4.88	12.2362	0.0222571	13.8037		0.248762	5.49125	3.75e-05	10.0987	3.31625	0.5137	0.55625	97.3598	0.703375	0.193981	0.224495	0.0129017	0.386299	0.0142225	0.125748	0.000106066	0.309305	0.158379	0.0376426	0.0508507	7	4.46265	13.1531	13.4205	0.249131	5.20294	10.1			34.0891	942.564	83.1367	60.0235	143.036	27.8291
B62/2	run248	Cr-spl	1190		0	-7.84811	0.4	5	0.04268	1.21136	22.048	27.274	33.17		0.2366	13.642	0.23182	0.26596	0.00066	0.00466	0.01616	98.1439	0.0249256	0.264898	1.83889	1.72452	2.94168	0.0119933	0.496961	0.0342598	0.0539608	0.00098387	0.00558104	0.016228
B62/2	run249	Cr-spl	1180		0	-7.96228	0.2	4	0.1683	3.7025	22.4375	23.7225	34.31		0.25975	13.15	0.20725	0.31505	0.00235	0.00115	0.00945	98.2858	0.130347	0.822815	3.7525	5.71773	1.06602	0.0194615	0.897069	0.0145379	0.0693744	0.00298273	0.0023	0.00705809
B62/2	run250	Cr-spl	1170		0	-8.07805	0.1	2	0.135	4.475	23.48	19.145	37.855		0.27895	12.625	0.2252	0.29595	0.00395	0.00525	0.0029	98.5272	0.0576999	1.46371	3.43654	8.74691	3.47189	0.00813173	0.558614	0.0140007	0.0737512	0.00558614	0.00742462	0.00353553
B62/2	run248	Ol	1190		0	-7.84811	9	5	39.7169	0.06374	0.09772	0.04718	13.504		0.2268	46.65	0.24942	0.39122	0.00984	0.0022	0.02024	100.979	0.195107	0.00786848	0.0316064	0.014387	0.0801873	0.0141619	0.241143	0.0356234	0.0128648	0.00845033	0.00240312	0.0214498	3	0.0231705	0.179021	17.3055	0.262397	46.65	0.603083	0.0594906		9.10878	11.1395	488.805	267.041	2441.14	<dl
B62/2	run249	Ol	1180		0	-7.96228	11	4	40.0113	0.061125	0.088225	0.052725	15.7675		0.261775	44.4025	0.19525	0.430275	0.005375	0.003175	0.0321	101.311	0.305176	0.0129842	0.0319096	0.0199119	0.226477	0.0263119	0.309017	0.0240341	0.0290745	0.0058971	0.00635	0.0321318	3	0.0201864	0.096219	20.5272	0.302655	44.4	0.452013	0.0581652		10.0901	18.6123	358.482	254.267	1955.12	<dl
B62/2	run250	Ol	1170		0	-8.07805	17	5	39.7434	0.07194	0.09422	0.04782	16.674		0.2558	44.046	0.20248	0.41546	0.00438	0.00652	0.04698	101.609	0.120504	0.0123444	0.0373703	0.015438	0.202559	0.0242987	0.384552	0.0206062	0.0146999	0.00661604	0.00600475	0.0382412	3	0.0120095	0.0621703	21.6639	0.317371	44.05	0.439376	0.0760293		12.6643	15.4587	291.902	291.587	2317.68	<dl
B62/2	run220	Ol	1160		0	-8.19547	18	4	38.84	0.096375	0.096025	0.02905	19.2475		0.332975	42.01	0.205475	0.496025	0.002875	0	0.049275	101.406	0.188503	0.0120972	0.0376861	0.00493322	0.181177	0.0248499	0.210238	0.00848543	0.0335973	0.00575	0	0.036685	1	0.0171663	0.0734654	19.3491	0.312961	42.01	<0.322		<21.28	8.62278	23.9923	256.55	248.35	1788.41	<1.73
B62/2	run165	Ol	1140		0	-8.43536	18	4	38.1975	0.103175	0.064475	0.0319333	21.6775		0.344125	39.815	0.10055	0.46375	0.0198667	0.00353333	0.012	100.833	0.103078	0.0153372	0.00348174	0.0107751	0.284532	0.0164727	0.433782	0.0203618	0.0174956	0.0100162	0.0040612	0.0117612	1	0.0687699	0.124733	27.5271	0.473724	39.82	<dl			11.6351	42.8568	297.715	277.023	1731.65	<dl
B62/2	run166	Ol	1125		0	-8.61985	16	6	37.8117	0.111517	0.0724	0.023625	22.4417		0.375917	39.145	0.0958667	0.435433	0.0123	0.00993333	0.0595167	100.595	0.220945	0.0180689	0.0519098	0.00445524	0.33451	0.028505	0.191285	0.0219088	0.0324696	0.0119998	0.00900907	0.0263289
B62/2	run248	Plg	1190		0	-7.84811	1	6	49.3408	0.1103	30.4367	0.0037	1.02532		0.0168333	0.270033	0.01005	15.185	2.50833	0.0335667	0.0142667	98.9549	0.631895	0.0171218	0.196435	0.00646034	0.162719	0.00853573	0.017389	0.00768577	0.218792	0.111071	0.00533766	0.015308	3	0.0645912	31.3578	0.723502	0.00429241	0.234912	15.19	<dl		<dl	3.62259	<dl	1.44697	<dl	<dl
B62/2	run249	Plg	1180		0	-7.96228	13	7	49.4189	0.107386	30.64	0.00761429	1.08871		0.00428571	0.272271	0.0109286	15.49	2.43	0.0338143	0.0117	99.5156	0.306603	0.0124607	0.409959	0.00649575	0.278249	0.00591113	0.0401767	0.011554	0.0994987	0.0716473	0.00375741	0.0125304	6	0.0715542	34.1164	1.21378	0.00594346	0.289846	15.49	<dl		<dl	4.70246	<dl	2.29853	23.9856	<dl
B62/2	run250	Plg	1170		0	-8.07805	15	8	49.7661	0.118587	30.5825	0.0033625	1.03141		0.01785	0.271225	0.0034125	15.3075	2.51625	0.03775	0.01735	99.6733	0.251799	0.0107681	0.267675	0.00575598	0.0816713	0.0164132	0.0463193	0.00846918	0.203101	0.116978	0.0108557	0.0170032	5	0.0671985	32.1375	0.821288	0.00465335	0.245252	15.31	<dl		<dl	4.28769	26.0672	1.63511	<dl	<dl
B62/2	run220	Plg	1160		0	-8.19547	21	5	49.958	0.14408	29.84	0.00994	1.5985		0.0184	0.30816	0.00678	14.986	2.814	0.04692	0.0308	99.7616	0.246718	0.0303691	0.335783	0.0124595	0.199151	0.010914	0.0569533	0.00889084	0.211731	0.121367	0.00710683	0.0294591	4	0.102635	32.1928	1.38247	0.00628016	0.301808	14.99			<dl	6.00068	<dl	3.41735	<dl	26.5008
B62/2	run165	Plg	1140		0	-8.43536	37	3	49.44	0.1818	28.6167	<dl	2.29667		0.0130667	0.324767	0.0041	14.5133	2.88	0.0498333	0.0233	98.3435	0.392301	0.0231164	0.630661	<dl	0.228108	0.00872372	0.0572633	<dl	0.271355	0.113578	0.00640807	0.00848528	3	0.150839	32.1047	1.81163	0.00702775	0.303477	14.51			<dl	6.84567	<dl	2.69046	<dl	26.7074
B62/2	run166	Plg	1125		0	-8.61985	43	3	51.4167	0.2678	27.7367	0.0267	1.71667		0.00926667	0.316167	0.0077	12.8467	3.72667	0.118267	0.0190667	98.2083	0.432474	0.0971865	0.586202	0.0312541	0.412957	0.0020306	0.196105	<dl	0.130128	0.115036	0.0190553	0.0150071	3	0.106426	29.3976	1.73289	0.00916049	0.276823	12.85			<dl	6.82483	<dl	3.84157	<dl	25.5479
B62/2	run249	Cpx	1180	bright	0	-7.96228	0	3	49.0245	1.07727	5.54667	0.574833	7.63		0.130967	15.73	0.0296333	20.16	0.240467	0.00136667	0.00783333	100.154	0.359144	0.322579	1.06256	0.0445446	0.858079	0.0224732	1.25491	0.0184232	1.17932	0.0469196	0.00120968	0.0135677
B62/2	run250	Cpx	1170	dark	0	-8.07805	4	3	52.67	0.723733	2.51333	0.733467	5.79667		0.1598	16.95	0.0358	20.6067	0.222867	0	0.0168667	100.429	0.117895	0.0291774	0.0416333	0.0416548	0.085049	0.0179502	0.323574	0.0191133	0.452143	0.0263382	0	0.0132553	4	0.667871	2.79266	6.56198	0.154976	15.2799	21.19	0.0124814		123.097	347.812	5103.4	53.1633	277.5	<dl
B62/2	run250	Cpx	1170	bright	0	-8.07805	4	5	49.7513	1.2711	5.162	1.38292	5.916		0.1213	14.97	0.02716	21.456	0.27326	0.00276	0.01106	100.345	0.436255	0.142377	0.206083	0.0662169	0.103344	0.0164282	0.148661	0.0164789	0.107145	0.0236399	0.00436898	0.0102359	10	1.11781	5.31229	6.44865	0.12785	13.5592	21.19	0.0117932		152.507	529.123	8644.28	47.6003	276.396	<dl
B62/2	run220	Cpx	1160	bright	0	-8.19547	9	7	48.1843	1.13957	6.41571	0.365257	7.89		0.143229	14.72	0.0415	20.9486	0.328529	0.0051	0.0297286	100.211	0.538354	0.1686	0.196129	0.0999745	0.512965	0.0359266	1.34703	0.0266743	1.09023	0.083615	0.00716025	0.0222804
B62/2	run165	Cpx	1140	dark	0	-8.43536	17	1	49.42	1.4612	3.88	0.5908	7.53		0.1689	14.93	0.0046	21.03	0.3673	0.0091	0.0146	99.4065
B62/2	run165	Cpx	1140	bright	0	-8.43536	17	3	47.8567	1.3265	5.33333	0.2841	8.64		0.176367	15.3667	0.0014	19.8367	0.2907	0.0075	0.0233667	99.1433	0.518684	0.165399	0.372066	0.103266	0.121244	0.00786151	0.82282	0.00141421	1.12291	0.0353514	0.00673573	0.00734597	2	1.40401	6.02236	9.90689	0.206151	15.0764	19.93			103.37	251.459	2477.32	60.8474	305.103	11.9527
B62/2	run166	Cpx	1125	dark	0	-8.61985	20	3	48.62	1.57477	4.22667	0.0983333	8.8		0.1919	14.67	0.01245	20.3233	0.3983	0.00785	0.0204333	98.944	0.274044	0.206366	0.320364	0.035393	0.052915	0.0119862	0.510294	0.0133643	0.385011	0.0453593	0.000212132	0.0145246		1.89607	6.74672	10.2517	0.195926	12.766	19.82	<dl		102.539	346.957	2385.35	57.2931	259.512	14.8503
B62/2	run221	Glass	1190		0.7	-7.14811	93	4	47.205	1.85	15.1375	0.037375	10.5		0.190525	8.1925	0.006525	12.8475	2.3075	0.1651	0.154875	98.5944	0.45288	0.0326599	0.11471	0.0128886	0.282253	0.015914	0.0684957	0.00983916	0.0623832	0.0838153	0.0135474	0.0325113	7	1.71982	16.0472	11.0274	0.187256	7.40352	12.85			38.4437	391.86	211.471	63.549	153.763	21.3965
B62/2	run222	Glass	1175		0.7	-7.31996	72	6	47.1033	2.15833	13.7317	0.0219667	11.4317		0.182517	7.68333	0.0153167	13.1017	2.36833	0.195283	0.1951	98.1885	0.493221	0.0263944	0.281241	0.0174526	0.280672	0.0146884	0.0956382	0.0186282	0.143724	0.0630608	0.0123008	0.0430046	8	2.05814	14.5092	11.8625	0.204102	6.89434	13.1		8.28663	46.2323	469.124	208.564	62.7273	121.824	22.7511
B62/2	run223	Glass	1160		0.7	-7.49547	50	6	46.8983	2.89167	13.1617	0.0243833	13.0317		0.2262	7.03	0.01865	12.1333	2.64	0.259567	0.25605	98.5715	0.484042	0.0725029	0.106097	0.00762297	0.425836	0.019667	0.0774597	0.0176854	0.187047	0.115065	0.0177815	0.0177347	7	2.79768	13.4161	13.4542	0.234454	6.27541	12.13			41.3646	655.548	187.561	65.1554	120.837	26.1071
B62/2	run224	Glass	1140		0.7	-7.73536	26	8	47.2537	3.735	12.6413	0.0087	13.6038		0.271663	6.4775	0.0019875	10.925	2.975	0.404138	0.3724	98.6701	0.512192	0.0526444	0.144265	0.00941139	0.475903	0.0210283	0.116466	0.00469359	0.207158	0.115511	0.0282572	0.0518129	7	3.59004	13.2959	13.2578	0.249802	5.94155	10.93			38.6404	882.981	73.4732	56.7108	100.278	26.7963
B62/2	run225	Glass	1140		0.7	-7.73536	35	7	46.8557	3.96	12.7014	0.0194429	13.9743		0.243	6.20429	0.00405714	11.0829	2.99714	0.345914	0.363157	98.7513	0.1692	0.06733	0.0651738	0.0195207	0.156616	0.0195057	0.196542	0.00622304	0.105942	0.0797317	0.0156477	0.0401522	13	3.61235	13.3628	14.1382	0.250693	5.72831	11.08		7.53636	38.1416	805.999	108.691	60.6639	100.617	27.5788
B62/2	run251	Glass	1125		0.7	-7.91985	35	6	47.3012	4.94333	11.98	0.0124	14.4767		0.25665	5.755	0.01255	10.1667	3.035	0.45155	0.487133	98.8782	0.149696	0.0301109	0.0509902	0.0114046	0.142782	0.0150285	0.0398748	0.0083718	0.0904802	0.06253	0.00709753	0.0375223	6	4.60183	12.0051	15.4699	0.255951	4.83043	10.17	0.525032		34.4456	902.852	34.0284	54.6004	77.4501	<dl
B62/2	run222	Spl	1175		0.7	-7.31996	0.2	2	0.1783	3.645	18.145	12.295	50.425		0.2595	11.61	0.3058	0.26645	0.0036	0.0067	0.004	97.1444	0.00410122	0.0636396	0.813173	1.16673	1.67584	0.0195161	0.367696	0.0240416	0.00346482	0.00509117	0.00947523	0.00565685
B62/2	run224	Spl	1140		0.7	-7.73536	2	1	0.2294	8.15	6.14	1.84	70.18		0.3504	7.37	0.1774	0.3578	0	0	0.0208	94.8158
B62/2	run251	Spl	1125		0.7	-7.91985	0.5	3	0.1642	13.5567	5.1	3.30333	65.4367		0.362867	6.90333	0.193967	0.370833	0.004	0.0103333	0	95.4062	0.0287755	0.0057735	0.072111	0.20502	0.81941	0.0158207	0.046188	0.027212	0.0727807	0.0037	0.0090185	0
B62/2	run221	Ol	1190		0.7	-7.14811	6	7	40.1371	0.0760857	0.124243	0.0392571	12.2429		0.216814	47.6057	0.2741	0.3653	0.00411429	0.00161429	0.0562857	101.144	0.431961	0.0237953	0.0713912	0.0283476	0.748548	0.0197601	0.750974	0.0266454	0.0222729	0.00511156	0.00392956	0.0615405
B62/2	run222	Ol	1175		0.7	-7.31996	10	7	39.8614	0.0662429	0.1046	0.0211286	13.9043		0.249914	46.3143	0.239486	0.397529	0.00954286	0.00327143	0.0328143	101.205	0.270828	0.0189548	0.0464628	0.0116757	0.841623	0.0146082	0.485896	0.0363587	0.0367903	0.0126794	0.0045872	0.0307799	3	0.0203733	0.139177	15.3259	0.274476	46.31	<dl			9.70177	7.94084	200.533	268.991	2542.11	<dl
B62/2	run223	Ol	1160		0.7	-7.49547	13	5	39.188	0.07906	0.0508	0.0223	17.968		0.33256	43.116	0.20544	0.4581	0.00042	0.00488	0.0406	101.466	0.136638	0.0113529	0.034714	0.0148703	0.341423	0.0113905	0.165015	0.0164114	0.0403003	0.000939149	0.00657396	0.0497886	4	0.0351338	0.207606	20.2601	0.352122	43.12	1.11227			12.7438	17.3535	275.663	287.165	2018.08	<dl
B62/2	run224	Ol	1140		0.7	-7.73536	14	6	39.205	0.0929833	0.0818833	0.0163	17.6533		0.3634	43.25	0.17	0.415417	0.00153333	0.004	0.06485	101.319	0.130958	0.0129765	0.0379619	0.010439	0.458941	0.0268459	0.364637	0.0174521	0.0418716	0.00375588	0.00550818	0.0724668
B62/2	run225	Ol	1140		0.7	-7.73536	14	7	38.7714	0.0952286	0.0738	0.0179857	20.9114		0.373671	40.8657	0.180786	0.457514	0.00624286	0.00105714	0.0321857	101.787	0.356578	0.0341966	0.0645082	0.0201886	0.189247	0.022536	0.25185	0.0262215	0.0222734	0.00786423	0.00180542	0.037169	3	0.0784173	0.185971	23.4714	0.415874	40.87	0.639921			12.5991	43.3297	705.594	294.579	1840.62	<dl
B62/2	run251	Ol	1125		0.7	-7.91985	14	6	38.8184	0.111067	0.0565	0.0109167	22.44		0.3841	39.2833	0.176783	0.44035	0.00723333	0.00198333	0.0388167	101.77	0.215815	0.00800841	0.0337615	0.007264	0.27247	0.0179499	0.140095	0.0177277	0.0192486	0.00865348	0.0036279	0.0431465	1	0.035669	0.0801365	27.3345	0.44524	39.28	0.558909	0.0696966		10.5422	26.2284	52.8011	299.541	1711.48	<dl
B62/2	run221	Plg	1190		0.7	-7.14811	1	4	49.21	0.111025	31.105	0.0016	1.0568		0.011525	0.26505	0.003525	15.4825	2.5325	0.03915	0.0107	99.8294	0.34938	0.0139705	0.326446	0.0019883	0.0961109	0.00988513	0.019508	0.00705	0.125	0.0805709	0.00297825	0.0136477	4	0.0659941	34.2109	0.862022	0.00641413	0.277676	15.48			<dl	7.4086	45.3339	3.24889	<dl	21.7251
B62/2	run222	Plg	1175		0.7	-7.31996	17	8	49.4437	0.120975	30.5013	0.0049125	1.41003		0.0141125	0.277963	0.0074	15.3275	2.64	0.04255	0.0203	99.8107	0.387444	0.0186902	0.263625	0.0117619	0.149535	0.012516	0.0155201	0.0150668	0.137295	0.0185164	0.00276664	0.0171061	6	0.0726153	33.8627	1.42097	0.00518702	0.294492	15.33			2.29033	2.19388	<dl	1.35788	<dl	24.7044
B62/2	run223	Plg	1160		0.7	-7.49547	24	5	50.344	0.14412	29.54	0.00942	1.708		0.0154	0.2915	0.00418	14.508	3.028	0.05946	0	99.6521	0.501627	0.0244925	0.369121	0.0103599	0.123369	0.00981657	0.0267855	0.00714577	0.514947	0.297775	0.00569719	0	1	0.132715	31.1697	1.84655	0.00848354	0.341442	14.51			<dl	14.2623	51.7887	2.85637	<dl	21.6204
B62/2	run224	Plg	1140		0.7	-7.73536	32	3	50.8933	0.176533	29.1033	0.0102667	1.92667		0.0112	0.276367	0.000833333	14.0467	3.29667	0.0688667	0.0209667	99.8317	0.267644	0.00358097	0.155671	0.0177824	0.210792	0.00969948	0.0122321	0.00144338	0.159478	0.123423	0.00355293	0.0221651	1	0.105768	30.5072	2.1306	0.00738535	0.288601	14.05			<dl	11.6784	<dl	<dl	<dl	25.5119
B62/2	run225	Plg	1140		0.7	-7.73536	32	7	50.2686	0.151286	29.7071	0.0041	1.59714		0.019	0.2727	0.0100286	14.5243	3.10571	0.0581286	0.0208143	99.7389	0.752915	0.057099	0.521143	0.00811275	0.220054	0.0168045	0.0864562	0.0113188	0.539903	0.340581	0.0127219	0.0219917	6	0.0969342	33.5558	1.60332	0.0096793	0.308596	14.52			<dl	7.40474	<dl	4.78083	<dl	28.7721
B62/2	run251	Plg	1125		0.7	-7.91985	32	6	51.2253	0.147067	29.275	0.00908333	1.6		0.00903333	0.197767	0.00876667	13.965	3.19	0.0793167	0.0054	99.7117	0.520827	0.0106541	0.147343	0.00853637	0.138852	0.00809609	0.0237626	0.0123575	0.214546	0.0979796	0.0105784	0.00848057	7	0.0786022	31.7889	1.80105	0.00532131	0.321433	14.9	<dl		<dl	1.96152	<dl	1.67174	139.708	25.8397
B62/2	run222	Cpx	1175	bright	0.7	-7.31996	1	1	48.42	1.0524	5.91	0.7815	7.05		0.1383	14.79	0.057	21.84	0.289	0.0038	0.0194	100.351													9	1.13356	7.60602	8.97139	0.141707	13.4537	20.82			116.193	94.1785	1148.92	52.3593	302.57	13.9318
B62/2	run222	Cpx	1175	bright	0.7	-7.31996	1	5	46.736	1.2539	7.29	0.12286	8.59		0.13124	14.74	0.0419	20.612	0.28074	0.0005	0.03332	99.8325	0.750287	0.192388	0.648845	0.235812	0.551634	0.0112507	0.659507	0.00937977	0.633459	0.00919772	0.00111803	0.0318622	9	1.13356	7.60602	8.97139	0.141707	13.4537	20.82			116.193	94.1785	1148.92	52.3593	302.57	13.9318
B62/2	run223	Cpx	1160	bright	0.7	-7.49547	11	13	48.16	1.17381	5.87929	0.283686	8.415		0.1558	15.2836	0.0271214	19.9693	0.360364	0.01075	0.0235929	99.7423	0.345644	0.190628	0.727791	0.168297	0.571288	0.0186951	1.22292	0.017081	0.846729	0.252297	0.0256573	0.037912	1	1.06933	5.47836	8.07852	0.156523	13.9958	19.97			98.5236	169.159	2417.28	50.6124	234.261	11.8766
B62/2	run224	Cpx	1140	dark	0.7	-7.73536	27	1	50.3	1.2908	4.01	0.0399	7.9		0.2272	16.02	0.0507	20.04	0.4505	0.0216	0.0389	100.39
B62/2	run224	Cpx	1140	bright	0.7	-7.73536	27	3	48.6867	1.24763	5.3	0.443367	8.59667		0.200267	16.2767	0.0366667	19.15	0.339433	0.00113333	0.0120667	100.291	0.266333	0.041351	0.286182	0.123935	0.195533	0.0296736	0.542248	0.00462853	0.713583	0.0172082	0.00196299	0.0185282
B62/2	run225	Cpx	1140	dark	0.7	-7.73536	18	5	50.844	1.02062	3.334	0.29372	7.33		0.16882	16.138	0.02766	20.818	0.32518	0.00826	0.02334	100.332	0.724037	0.223906	0.707234	0.0265672	0.435488	0.020087	0.91527	0.0153327	0.139535	0.0517719	0.0113659	0.0229425	1	0.942227	2.69923	7.71602	0.209857	15.2132	20.93	<dl		122.051	304.993	699.776	66.0411	268.518	5.95686
B62/2	run225	Cpx	1140	bright	0.7	-7.73536	18	3	47.8867	1.43297	6.07	0.407867	8.36667		0.1522	14.67	0.0180333	20.8333	0.358267	0.0101	0.0249333	100.231	0.81617	0.374123	0.165227	0.026863	0.150444	0.0432462	0.572364	0.0033946	0.371663	0.139847	0.0174937	0.0299815	5	1.3267	6.49044	9.05536	0.160158	13.2938	20.93	<dl		122.407	199.567	2621.04	53.7909	291.519	14.4074
B62/2	run251	Cpx	1125	dark	0.7	-7.91985	19	7	49.5608	1.26566	4.65714	0.325157	8.31714		0.1681	14.9671	0.0366143	20.3386	0.332271	0.00151429	0.0138714	99.984	0.387999	0.0651192	0.24233	0.0816217	0.224701	0.0193505	0.198974	0.0161842	0.319031	0.015428	0.0019463	0.0144389	2	1.28265	4.85223	8.89221	0.169424	12.2708	20.34	<dl		101.783	267.786	1437.09	49.7195	233.367	<dl
B62/2	run59	Glass	1190		1	-6.84811	86	6	47.563	1.83825	14.7755	0.03655	11.0242		0.1967	8.142	0.0335854	13.2369	2.43033	0.186767	0.182317	99.6461	0.177067	0.0765818	0.241734	0.00832526	0.421539	0.0271709	0.0934986	0.0119718	0.0779784	0.0711716	0.0176005	0.0203629
B62/2	run99	Glass	1180		1	-6.96228	77	3	46.8333	1.92	13.85	0.06325	11.72	0.1035	0.185133	7.96333	0.0976	13.1567	2.32667	0.249333	0.185167	98.654	0.0896289	0.02	0.0556776	0.0167584	0.463573	0.0944857	0.115902	0.0855954	0.418609	0.11547	0.0362967	0.0246173
B62/2	run58	Glass	1160		1	-7.19547	54	6	47.7191	2.65467	12.8083	<dl	13.2226		0.228617	6.91457	0.0279292	11.8038	2.83968	0.300983	0.2785	98.7987	0.632117	0.0953629	0.216174	<dl	0.214064	0.0376414	0.18081	0.00091211	0.197961	0.0706514	0.0173696	0.0157561	11	2.70317	13.5662	15.1245	0.259971	7.10697	11.8	0.336548		34.6613	684.863	77.2593	72.4133	135.466	25.1357
B62/2	run59	Cr-spl	1190		1	-6.84811	0.2	3	0.154	1.21533	20.2657	27.9927	35.136	0.1055	0.218	12.879	0.221333	0.254	0.008	0.0155	<dl	98.465	0.0113578	0.445076	3.84842	5.68164	8.39384	0.0272213	1.21523	0.0697878	0.0408412	0.00848528	0.00353553	<dl
B62/2	run99	Cr-spl	1180		1	-6.96228	1	3	0.397267	2.04667	10.2633	9.2	60.5533	0.100567	0.2977	10.27	0.357033	0.3271	0.0649	<dl	<dl	93.8779	0.0895429	0.160416	0.0550757	1.37525	0.438216	0.0278473	0.08	0.114699	0.0454996	<dl	<dl	<dl
B62/2	run58	Cr-spl	1160		1	-7.19547	0.2	1	0.172	1.993	12.083	22.756	49.801		0.349	9.585	0.205	0.168	<dl	0.015	<dl	97.127
B62/2	run58	Spl	1160		1	-7.19547	0.9	3	0.389667	4.96933	7.46833	4.011	69.7283	0.2335	0.309	7.54533	0.284667	0.263333	0.0283333	0.013	<dl	95.2438	0.0917842	0.0825611	0.250193	1.03664	1.64604	0.0210713	0.13047	0.0241937	0.0515008	0.0102144	0.00818535	<dl
B62/2	run59	Ol	1190		1	-6.84811	11	6	40.3491	0.04438	0.0519667	0.0261	13.1218		0.244133	46.0225	0.22425	0.264183	<dl	<dl	0.06974	100.418	0.079604	0.00787953	0.0183601	0.0015	0.335275	0.0165399	0.291346	0.0180111	0.0861316	<dl	<dl	0.0266282
B62/2	run99	Ol	1180		1	-6.96228	11	4	40.355	0.047	0.1039	0.0473	10.8925	0.0411667	0.298475	47.3975	0.31515	0.440275	0.010525	0.0306	0.0389667	100.018	0.630159	0.0494092	0.0280043	0.0533893	0.228965	0.124042	0.330593	0.174796	0.0632698	0.0152834	0.00573527	0.0674922
B62/2	run58	Ol	1160		1	-7.19547	15	3	40.3726	0.0384	0.0878333	0.03155	14.0892		0.2905	45.1698	0.246933	0.341533	<dl	<dl	0.1415	100.81	0.291404	<dl	0.0553543	0.00403051	0.661581	0.0228007	0.732408	0.046213	0.0439365	<dl	<dl	<dl	2	0.012423	0.0682954	12.8711	0.238154	45.17	<dl			6.22042	4.01091	83.6491	239.173	2871.57	0.885353
B62/2	run59	Plg	1190		1	-6.84811	3	9	48.5973	0.0718667	30.7242	<dl	1.28422		<dl	0.259467	<dl	15.8564	2.63129	0.0398	<dl	99.4646	0.360069	0.00572866	0.355862	<dl	0.0848773	<dl	0.0210033	<dl	0.249361	0.0871318	0.00605702	<dl
B62/2	run99	Plg	1180		1	-6.96228	11	4	49.0025	0.08985	30.3	0.0405	1.6625	0.0653	0.1914	0.27935	0.2468	16.355	2.6575	<dl	<dl	100.891	0.465143	0.00374767	0.164317	<dl	0.143149	0.0769332	0.0242742	<dl	0.511892	0.093586	<dl	<dl
B62/2	run58	Plg	1160		1	-7.19547	20	5	50.5858	0.09376	29.5048	<dl	1.9461		<dl	0.30524	<dl	14.9039	3.14768	0.0563	0.0283	100.572	0.512549	0.0109596	0.223416	<dl	0.124082	<dl	0.0307222	<dl	0.351686	0.191739	0.00795079	<dl
B62/2	run58	Cpx	1160	dark	1	-7.19547	10	2	50.1602	0.8842	4.14535	0.04755	7.84325		0.16065	15.971	0.0755	20.853	0.25215	<dl	0.0362	100.429	0.205839	0.000141421	0.0545179	0.00162635	0.227618	0.0231224	0.057912	<dl	0.164049	0.00841457	<dl	<dl	4	0.899531	4.57834	10.4105	0.212444	16.5383	21.54	0.0300111		139.073	97.9178	379.974	65.0388	281.431	<dl
B62/2	run58	Cpx	1160	bright	1	-7.19547	10	8	46.1749	1.78556	6.84224	0.099625	9.8403		0.16295	13.1124	<dl	21.5385	0.373175	<dl	0.0512	99.9809	0.521967	0.084429	0.301463	0.0347054	0.244916	0.02448	0.262532	<dl	0.0750963	0.0146701	<dl	<dl	15	1.67694	7.06871	10.858	0.159992	12.8706	21.54	0.0278264		144.147	155.827	611.865	53.5221	254.3	14.8473
B62/2	run252	Glass	1200		air	-0.677781	92	6	49.3109	1.75667	13.8117	0.00196667	8.65667		0.171267	9.97667	0.0142333	12.44	2.18833	0.1621	0.140083	98.6305	0.184761	0.0287518	0.136002	0.00472003	0.0496655	0.00829305	0.178176	0.0155833	0.0389872	0.0381663	0.0114729	0.0140497	7	1.64641	14.5952	10.1473	0.189616	8.8153	12.44	0.178021		37.4097	394.835	35.4845	60.9614	144.398	<dl
B62/2	run227	Glass	1190		air	-0.677781	72	7	49.9743	1.89286	14.6657	0.0009	7.99857		0.173586	9.14857	0.0272571	12.0471	2.42857	0.177643	0.161343	98.6964	0.255399	0.0873144	0.278619	0.00238118	0.148372	0.0237374	0.123751	0.016599	0.136957	0.0491354	0.00959459	0.0327653	9	1.65452	15.4573	7.58644	0.169439	7.84047	12.05			34.2989	399.195	25.9871	48.4999	92.4562	16.1249
B62/2	run253	Glass	1190		air	-0.677781	77	6	50.4646	2.08833	13.7883	0.0150667	8.55		0.190417	9.2	0.0221333	11.8917	2.34333	0.19115	0.1783	98.9234	0.147769	0.0813429	0.0844788	0.0104796	0.115065	0.0161342	0.0850882	0.0215842	0.0462241	0.0694742	0.00963613	0.0304546	5	1.91726	14.6688	10.2309	0.198956	8.25952	11.89	0.201068		35.2401	478.86	34.2055	56.2177	108.843	<dl
B62/2	run254	Glass	1175		air	-0.677781	62	7	51.7982	2.61429	13.2329	0.00607143	8.34857		0.202471	8.65429	0.0291714	10.8029	2.49429	0.253614	0.240657	98.6774	0.265768	0.0687646	0.0760952	0.00802179	0.0861062	0.0145468	0.19156	0.0125473	0.061023	0.0787098	0.0118664	0.0176163	9	2.439	14.0813	9.667	0.208575	7.74273	10.8	0.283809		38.4452	675.732	19.9694	50.8869	76.7658	<dl
B62/2	run255	Glass	1165		air	-0.677781	35	7	52.9111	3.03143	13.4357	0.00504286	7.59714		0.213514	7.76429	0.0246714	9.66571	3.03857	0.397429	0.371471	98.4561	0.445696	0.13347	0.0873417	0.00677295	0.13853	0.024232	0.155119	0.0146003	0.177563	0.0625643	0.013667	0.0240955	6	2.77966	14.3794	8.61125	0.20923	6.91111	9.67	0.437223		31.3414	1098.58	34.8446	46.572	71.3096	<dl
B62/2	run228	Glass	1160		air	-0.677781	34	7	52.0114	3.64286	13.25	0.0105143	7.70429		0.222957	7.66286	0.0131	9.73571	3.08143	0.455529	0.472729	98.2634	0.279847	0.0771825	0.110755	0.0136585	0.0873417	0.0126154	0.0853843	0.0176659	0.167517	0.122805	0.0220677	0.0462
B62/2	run252	Cr-spl	1200		air	-0.677781	0.5	1	0.0746	0.7553	11.86	12.44	48.9		0.3929	20.43	0.3666	0.1921	0.0136	0.0001	0	95.4252
B62/2	run252	Spl	1200		air	-0.677781	3.5	3	0.119932	0.973894	12.553	2.07117	58.3954		0.376729	19.8891	0.448227	0.229212	0	0.0073	0	95.064	0.0231666	0.00100655	0.34173	0.763288	0.756457	0.0223713	0.42058	0.0271281	0.0230981	0	0.00790759	0
B62/2	run227	Spl	1190		air	-0.677781	5.9	3	0.168233	1.07253	12.19	2.62667	57.9767		0.424767	20.2467	0.402767	0.268467	0.000966667	0.006	0.0107	95.3944	0.0251623	0.00668606	0.461303	0.562168	0.217332	0.0141938	0.217332	0.0183525	0.0264895	0.00167432	0.00912414	0.0185329
B62/2	run253	Spl	1190		air	-0.677781	5.1	3	0.168367	1.19673	10.85	1.36393	60.7033		0.434467	19.72	0.430333	0.201133	0	0.0065	0.0065	95.0813	0.0846424	0.0369503	0.38	0.294829	0.120139	0.00737586	0.225167	0.0109715	0.0355843	0	0.0102367	0.00705337
B62/2	run254	Spl	1175		air	-0.677781	5.2	5	0.1279	1.5906	8.616	0.89758	63.13		0.50958	19.342	0.3599	0.23782	0.01194	0.00172	0.01852	94.8436	0.0176801	0.0521881	0.0477493	0.116918	0.126293	0.0365117	0.148896	0.0149715	0.0526712	0.0160156	0.00196138	0.0102084
B62/2	run255	Spl	1165		air	-0.677781	4.4	5	0.09852	6.32	5.652	0.55644	65.576		0.44826	14.062	0.25648	0.24604	0.01056	0.00324	0	93.2295	0.0598494	5.99848	3.30862	0.308329	3.83222	0.191253	7.15834	0.166362	0.0650236	0.0236129	0.00318481	0
B62/2	run228	Spl	1160		air	-0.677781	10	1	1.4573	1.83	7.67	0.7369	61.97		0.5818	19.44	0.3792	0.6816	0	0	0	94.7468
B62/2	run229	Cr-spl	1125		air	-0.677781	0.5	1	0.1988	1.5246	8.6	5.69	56.33		0.7826	20.86	0.5269	0.3462	0	0.0035	0.0017	94.8643
B62/2	run229	Spl	1125		air	-0.677781	11.5	2	0.12975	12.735	2.11	0.47715	69.115		0.2882	6.585	0.1025	0.3988	0	0.01085	0.0126	91.9649	0.089449	0.431335	0.169706	0.525027	0.346482	0.0186676	0.0919239	0.0147078	0.0629325	0	0.011243	0.0151321
B62/2	run252	Ol	1200		air	-0.677781	4	7	42.5976	0.0348143	0.0808429	0.00188571	1.95143		0.173943	55.3057	0.210014	0.276157	0.0088	0.00278571	0.0957143	100.74	0.342019	0.0107914	0.0161613	0.003384	0.0862996	0.0154912	0.736181	0.0143695	0.0238714	0.0153865	0.00292314	0.05144	6	0.013227	0.0958024	2.30575	0.210196	55.31	0.354509	0.0719643		5.88614	4.50263	31.8764	250.536	2322.01	<dl
B62/2	run227	Ol	1190		air	-0.677781	6	5	42.1	0.05232	0.11356	0.00622	1.974		0.19506	56.236	0.1945	0.28142	0.00194	0.00672	0.05346	101.215	0.147986	0.0143477	0.0271375	0.0139083	0.0723187	0.016911	0.373671	0.0140086	0.00382256	0.00266796	0.00710472	0.0582849
B62/2	run253	Ol	1190		air	-0.677781	7	8	42.8118	0.045425	0.0680875	0.0083625	1.91		0.199213	55.2638	0.183013	0.266962	0.002875	0.0029875	0.0415875	100.804	0.594826	0.017851	0.0285736	0.0109754	0.0465986	0.012563	0.983332	0.0203857	0.032785	0.00793163	0.00405302	0.0392959	4	0.0143797	0.131983	2.34945	0.234403	55.26	0.263547	0.0911269		6.38381	6.07367	33.2675	254.571	2026.43	<dl
B62/2	run254	Ol	1175		air	-0.677781	4	6	42.3868	0.05395	0.0512667	0.00375	1.90167		0.224967	56.1083	0.155767	0.230467	0.0115167	0.00308333	0.0515667	101.183	0.236621	0.0145368	0.0121789	0.00510598	0.0444597	0.0143926	0.25254	0.00977664	0.0094337	0.00823005	0.00512813	0.0485556	4	0.0138265	0.0902794	2.29253	0.277757	56.11	0.451443	0.157299		9.49853	3.63966	26.6778	257.878	1729.48	<dl
B62/2	run255	Ol	1165		air	-0.677781	5	5	42.6308	0.0606	0.04518	0.00414	1.786		0.2591	55.642	0.16668	0.22148	0.00068	0.0033	0.0543	100.874	0.495085	0.0128466	0.0100248	0.00689478	0.0403733	0.0256591	0.612266	0.022698	0.0178267	0.00152053	0.00474552	0.0321413	4	0.0129238	0.0626165	2.07237	0.29984	55.64	0.278368	0.107305		5.70686	1.81838	25.3978	250.573	1577.42	<dl
B62/2	run228	Ol	1160		air	-0.677781	2	1	41.89	0.0497	0.1046	0.0029	1.82		0.251	56.45	0.1256	0.2144	0	0	0.0524	100.961
B62/2	run255	Pig	1165		air	-0.677781	8.9	7	54.7475	0.588557	3.60857	0.0197857	4.89143		0.259971	34.63	0.0401714	2.11286	0.0368571	0.0058	0.018	100.959	0.84077	0.0681304	0.645302	0.02104	0.661045	0.0279351	0.682813	0.0187024	0.191808	0.0122138	0.0052345	0.013427
B62/2	run228	Pig	1160		air	-0.677781	7.5	11	54.4318	0.5659	3.58545	0.0245727	5.02091		0.252382	34.38	0.0449545	2.28636	0.0845273	0.00586364	0.0127091	100.695	0.460322	0.0878607	0.275767	0.0162732	0.359011	0.0279139	0.553281	0.0269775	0.402822	0.0303346	0.00569373	0.013164
B62/2	run229	Pig	1125		air	-0.677781	15	5	55.108	0.62196	3.842	0.0244	4.122		0.3058	33.85	0.0496	2.936	0.23556	0.01374	0.03952	101.149	0.709944	0.207568	0.635586	0.0141152	0.463541	0.0144485	0.979362	0.023009	0.655919	0.106411	0.0099362	0.0294467
B62/2	run227	Plg	1190		air	-0.677781	2	5	50.11	0.11976	28.97	0.00046	2.622		0.01436	0.37248	0.00076	14.732	2.858	0.03664	0.03366	99.8701	0.180555	0.0112095	0.138203	0.00102859	0.066106	0.0109146	0.0161931	0.00169941	0.177539	0.0192354	0.012135	0.0254176
B62/2	run253	Plg	1190		air	-0.677781	6	6	50.6127	0.1135	29.0133	0.00563333	2.54667		0.0152833	0.330983	0.0115167	14.6783	2.65667	0.0343167	0.00371667	100.023	0.380131	0.00844654	0.265531	0.00850004	0.0968848	0.00896023	0.01738	0.0153605	0.15766	0.0804156	0.00751756	0.00843669	1	0.0757716	30.3534	3.47671	0.00971119	0.450753	14.68	<dl		<dl	<dl	43.5619	6.31578	30.1766	<dl
B62/2	run254	Plg	1175		air	-0.677781	18	8	51.3052	0.137112	28.0213	0.00415	2.5325		0.016025	0.345	0.0061875	13.99	3.11625	0.0366875	0.00865	99.5191	0.527684	0.0189191	0.19007	0.00730675	0.0452769	0.0054782	0.0250909	0.00798757	0.231887	0.13938	0.00801756	0.00592645	3	0.0948079	30.4648	2.7804	0.00598978	0.33882	13.99	<dl		<dl	1.35921	<dl	1.86142	<dl	<dl
B62/2	run255	Plg	1165		air	-0.677781	27	9	52.2865	0.174278	27.3489	0.00132222	2.44333		0.00698889	0.303856	0.00618889	13.0144	3.59	0.0653556	0.0114111	99.2526	0.457445	0.0122315	0.188775	0.003408	0.0829156	0.00921228	0.031335	0.00733186	0.164781	0.144914	0.0121177	0.0102042
B62/2	run228	Plg	1160		air	-0.677781	27	43	52.1695	0.191991	27.0367	0.00548837	2.37419		0.0134302	0.343174	0.00894651	13.1307	3.75163	0.0579581	0.0116488	99.0954	0.336303	0.0218694	0.445366	0.00904547	0.0825842	0.0145348	0.0736881	0.0116977	0.198163	0.108582	0.0104659	0.0171832
B62/2	run229	Plg	1125		air	-0.677781	38	5	53.728	0.25202	26.026	0.00298	2.306		0.01306	0.44166	0.0064	11.38	4.57	0.25068	0.01666	98.9935	0.704322	0.0285952	0.470882	0.00666348	0.0820366	0.0151226	0.170535	0.0113499	0.369527	0.2501	0.0312483	0.0230066
B62/2	run227	Cpx	1190	bright	air	-0.677781	14	10	47.557	1.02487	6.677	0.03157	7.895		0.15156	16.544	0.03556	19.777	0.34751	0.00555	0.02366	100.07	0.699366	0.163402	0.668764	0.0179434	0.586406	0.0262137	0.754869	0.0173043	0.736298	0.0417105	0.00692118	0.0214611
B62/2	run253	Cpx	1190	bright	air	-0.677781	5	4	49.35	0.86455	5.765	0.04805	7.3875		0.13375	16.6375	0.03845	19.8125	0.34895	0.0073	0.014475	100.408	1.12818	0.106663	0.546046	0.0164395	0.92892	0.00802268	1.32419	0.00754034	0.965104	0.0047927	0.00642443	0.0180603
B62/2	run254	Cpx	1175	bright	air	-0.677781	10	3	47.8917	1.19683	6.54333	0.0392333	7.75667		0.161767	16.8967	0.0236	19.24	0.338333	0.00273333	0.0077	100.099	0.193002	0.0733548	0.282902	0.0129508	0.0321455	0.0153663	0.498631	0.00941435	0.331512	0.00993244	0.0025697	0.0133368
B62/2	run255	Cpx	1165		air	-0.677781	20	5	48.5894	1.19552	5.742	0.02386	7.334		0.17246	17.358	0.025	19.248	0.41522	0.00776	0.00716	100.118	0.335224	0.156828	0.684376	0.00828058	0.261973	0.0147351	0.590525	0.0145072	0.6813	0.0426755	0.00720472	0.00971432
B62/2	run255	Cpx	1165	bright	air	-0.677781	20	1	47.7011	1.2344	6.82	0.0503	8.09		0.191	17.28	0.003	18.92	0.3825	0	0	100.672
B62/2	run228	Cpx	1160		air	-0.677781	20	4	49.93	1.3642	5.7175	0.020525	7.0825		0.183725	16.4475	0.024125	18.6675	0.850775	0.057025	0.048075	100.393	0.621128	0.231252	0.817491	0.0215266	0.214223	0.012346	0.691297	0.0278679	0.590275	0.123916	0.0230825	0.0128004
B62/2	run228	Cpx	1160	bright	air	-0.677781	20	7	47.7814	1.17654	6.23429	0.0411143	7.80714		0.170414	17.0157	0.0345286	19.2357	0.448586	0.00151429	0.0147143	99.9617	0.469873	0.12508	0.919381	0.0289309	0.399529	0.0187272	0.468574	0.0142027	0.785978	0.0855695	0.00171214	0.0147017
B62/2	run229	Cpx	1125	bright	air	-0.677781	29	10	48.622	1.53817	5.828	0.04678	7.113		0.21779	17.257	0.03587	18.908	0.63573	0.02011	0.08914	100.312	0.736053	0.306172	0.906113	0.0187582	0.371156	0.0276679	1.00779	0.0177659	0.77277	0.108831	0.025135	0.0713188
11JL33	run257	Glass	1120		-3	-11.6822			48.7801	1.69216	12.9893	0.011918	14.5835		0.253537	4.92742	0.00623439	10.2342	3.03799	0.847665	0.296124	97.6602	0.467327	0.0761428	0.128631	0.0106965	0.396331	0.0183361	0.0466604	0.00668097	0.165909	0.0657913	0.0308229	0.0320883
11JL33	run257	Ol	1120		-3	-11.6822			37.4125	0.0468342	0.0261938	0.012019	28.7421		0.420616	33.9736	0.0779299	0.507882	0.00581524	0.00298304	0.103197	101.332	0.271653	0.00970967	0.0121885	0.0104674	0.409385	0.0455451	0.279769	0.0143865	0.0269558	0.0103103	0.0037383	0.0668457
11JL33	run257	Plg	1120		-3	-11.6822			52.9725	0.0745599	28.7537	0.005959	0.772639		0.0115642	0.208188	0.00615149	12.5757	3.89187	0.186065	0.0141599	99.473	0.558417	0.0158558	0.290696	0.00495662	0.166981	0.0159242	0.0589036	0.00961674	0.463923	0.194647	0.0201327	0.00927797
11JL33	run257	Cpx	1120	bright	-3	-11.6822			47.8923	1.04812	6.59787	0.335859	8.95744		0.186973	14.6658	0.0364778	18.7407	0.308021	0.00816585	0.0326339	98.8104	0.572947	0.164503	0.495008	0.147196	0.223711	0.0271542	0.360345	0.0181223	0.374164	0.0420737	0.00876831	0.0278336
11JL33	run176	Glass	1230		-2	-9.40686		5	48.26	2.146	14.04	0.01985	11.758		0.20368	6.908	<dl	10.82	2.896	0.5247	0.21258	97.7888	0.213424	0.0512835	0.198116	0.0148841	0.177539	0.0247377	0.168582	<dl	0.115109	0.160094	0.00968917	0.015091	6	2.00162	14.1111	11.3447	0.207646	6.19175	10.82			35.1639	397.63	109.91	50.506	76.8702	24.1666
11JL33	run167	Glass	1170		-2	-10.0781		5	47.85	2.148	14.162	0.021175	12.292		0.19896	6.98	0.0006	10.72	2.864	0.51706	0.20686	97.9607	0.298077	0.0349285	0.165288	0.0164277	0.267899	0.0104184	0.0969536	<dl	0.160156	0.168612	0.0174351	0.0126235	5	2.04733	14.1418	12.3747	0.216364	6.26067	10.72			35.0828	411.037	153.262	53.7722	74.7261	24.703
11JL33	run168	Glass	1150		-2	-10.3146		13	48.2731	2.43692	13.8331	0.0211833	11.7431		0.208808	6.62923	0.0043	10.5585	2.95692	0.569108	0.223569	97.4577	0.916164	0.164387	0.303353	0.011575	0.623597	0.0121685	0.26547	<dl	0.31005	0.155745	0.0500709	0.025404	9	2.2186	13.7487	12.7501	0.226164	5.93865	10.56			35.1741	450.912	130.348	51.2149	50.9142	24.1886
11JL33	run169	Glass	1135		-2	-10.4964		5	47.696	2.868	12.902	0.0271667	14.14		0.22882	5.474	<dl	10.392	3.008	0.66628	0.2767	97.679	0.274463	0.123976	0.0712039	0.0182621	0.296901	0.0192163	0.134648	<dl	0.150732	0.0609918	0.0192114	0.0200964	10	2.75128	13.3759	14.665	0.252543	5.0625	10.39			38.2185	539.682	103.07	53.8468	53.9361	28.8247
11JL33	run151	Glass	1125		-2	-10.6199		10	46.776	3.274	12.347	0.02735	14.399	0.11654	0.27199	5.004	0.02928	10.016	2.815	0.76992	0.34604	96.1921	1.19106	0.12946	0.756102	0.0419879	1.077	0.0860852	1.06518	0.057657	0.438006	0.2883	0.0786923	0.0312172	6	3.08221	11.81	14.351	0.242884	4.11682	10.02			39.8128	559.659	135.031	46.6117	36.1427	26.7139
11JL33	run170	Glass	1120		-2	-10.6822		5	47.572	3.492	12.302	0.01505	15.278		0.24114	4.732	<dl	9.868	3.182	0.77852	0.35212	97.8128	0.148728	0.0571839	0.0749667	0.0131427	0.0432435	0.0165832	0.0521536	<dl	0.0978264	0.051672	0.0210055	0.0193442	5	3.2591	11.8467	15.0029	0.260896	4.2371	9.87			38.7368	520.763	65.1655	49.3963	30.9719	27.5086
11JL33	run258	Glass	1120		-2	-10.6822			48.7008	1.90082	12.6256	0.0186345	14.6885		0.251739	5.00368	0.0246557	10.2121	2.92313	0.820351	0.331228	97.5013	0.295481	0.0493622	0.0845131	0.00946877	0.208785	0.02483	0.0263277	0.0112741	0.0613188	0.0604709	0.016693	0.0228192
11JL33	run171	Glass	1085		-2	-11.1321		7	46.86	4.36857	11.6229	0.014475	16.9114		0.277357	3.48429	<dl	8.70571	3.42429	1.30429	0.548017	97.5213	0.619839	0.222668	0.217694	0.00946199	0.551405	0.0201546	0.0685218	<dl	0.274157	0.30413	0.0830376	0.0351262	8	4.22151	11.7302	16.4152	0.277684	3.08842	8.71			31.0808	430.623	14.6843	42.2054	23.3763	32.8066
11JL33	run151	Cr-spl	1125		-2	-10.6199		2	0.90175	16.03	7.11	14.07	46.505	3.27	0.4393	5.67	0.0469	0.49835	0.04325	0.05385	0	94.6384	1.01802	0.0989949	0.113137	0.0989949	0.120208	0.0247487	0	0.0311127	0.228749	0.0242538	0.0263751	0
11JL33	run151	Spl	1125		-2	-10.6199		2	0.3985	6.555	8.015	0.4813	68.165	0.21775	0.28195	4.885	0.1905	0.41215	0.0089	0.02515	0	89.6362	0.0502046	1.29401	1.27986	0.292035	1.44957	0.017607	0.954594	0.269408	0.0473054	0.00509117	0.0205768	0
11JL33	run167	Ol	1170		-2	-10.0781		4	38.285	0.092325	0.06595	0.03425	20.115		0.270525	41.295	0.12225	0.42495	0.00465	0.006	0.0426	100.758	0.100167	0.0116774	0.0080102	0.0254024	0.136991	0.014205	0.120139	0.0173541	0.0147992	0.00318198	0.00339411	0.0196764
11JL33	run168	Ol	1150		-2	-10.3146		4	37.725	0.1067	0.062675	0.0273667	19.9425		0.30645	41.45	0.0569	0.398825	0.0034	0.005775	0.2086	100.294	0.459456	0.0237819	0.0348339	0.0112758	1.14488	0.0119101	1.22057	0.010244	0.0234005	<dl	0.00214068	0.0275935	2	0.04305	0.0746622	24.1138	0.361945	41.45	<dl			11.9898	48.7075	235.026	243.445	1148.71	<dl
11JL33	run169	Ol	1135		-2	-10.4964		4	37.335	0.0973	0.0394	0.015425	24.4775		0.382025	37.8975	0.022975	0.446725	0.0055	0.0049	0.058725	100.783	0.226348	0.0214439	0.0128065	0.00655814	0.245544	0.0180267	0.491757	0.0142085	0.0220147	<dl	<dl	0.0424956	3	0.0369417	0.0494136	26.9866	0.410332	37.9	0.466199			13.4673	51.5425	115.917	266.193	1032.66	<dl
11JL33	run151	Ol	1125		-2	-10.6199		3	36.36	0.0846	0.0859	0.0399	28.5167	0.0278333	0.4538	31.4133	0.0092	0.585467	0	0.0310333	0.0694	97.6771	0.190526	0.00775435	0.0331012	0.0691088	0.628517	0.023654	0.543538	0.0159349	0.0874889	0	0.00796513	0.0350296	2	0.0522186	0.177196	30.4952	0.457825	31.41	0.542593			14.4983	37.3817	101.723	239.623	802.038	<dl
11JL33	run170	Ol	1120		-2	-10.6822		4	36.4175	0.128625	0.0571	0.0196667	29.5425		0.430125	33.2575	0.0032	0.546375	0.0183	0.0075	0.0849	100.513	0.14975	0.00957823	0.0219645	0.0109464	0.166808	0.019572	0.198389	0.00353553	0.0306329	0.00452548	0.00592565	0.0776774	3	0.0406711	0.047125	32.4152	0.515271	33.26	0.64537			10.0438	63.5053	62.9965	253.667	680.152	<dl
11JL33	run258	Ol	1120		-2	-10.6822			37.2931	0.0467616	0.0272749	0.006565	29.1171		0.426307	34.2362	0.0873478	0.505952	0.00724685	0.00176649	0.103197	101.859	0.0400614	0.00336079	0.00599273	0.00459633	0.147972	0.0346174	0.0777731	0.00452739	0.0199353	0.0107412	0.00255774	0.0977354
11JL33	run171	Ol	1085		-2	-11.1321		3	35.3067	0.149667	0.0366	0.0019	35.6733		0.571933	28.2833	<dl	0.511933	0.0026	0.00435	<dl	100.542	0.0907377	0.0189294	0.00924175	<dl	1.21928	0.0147409	0.965419	<dl	0.0301532	<dl	0.00360624	<dl	1	0.0464964	0.0375236	35.1358	0.557561	28.28	0.607738			11.6091	42.3988	<dl	252.223	562.306	<dl
11JL33	run168	Plg	1150		-2	-10.3146		6	51.2883	0.165533	28.1517	0.0201	1.03952		0.019025	0.2523	0.01025	12.865	3.68833	0.133483	0.0308333	97.6644	0.750717	0.0173453	0.377646	<dl	0.200908	0.00711589	0.0389675	0.00474307	0.366265	0.172675	0.014286	0.0119438	2	0.100638	28.9641	1.10808	0.00667897	0.269544	12.87			<dl	4.49134	<dl	2.55568	<dl	27.2456
11JL33	run169	Plg	1135		-2	-10.4964		5	51.648	0.16152	27.518	0.00556667	1.426		0.01614	0.2293	0.01085	12.548	3.876	0.15172	0.019575	97.6107	0.397643	0.00771051	0.333347	0.00761665	0.0861974	0.00929129	0.0246162	0.00219203	0.358985	0.168908	0.00550245	0.0110013	3	0.0947912	28.6035	0.814422	0.00513718	0.191666	12.55			1.46718	4.48256	<dl	1.88355	<dl	26.5476
11JL33	run151	Plg	1125		-2	-10.6199		3	52.56	0.138867	27.7967	0.0637667	1.4645	0.016275	0.1064	0.2253	0.0757	12.3267	4.04667	0.213433	0.0435	99.0777	0.555248	0.0913375	1.81371	0.0349444	0.537708	0.0245892	1.04269	0.0707619	0.578295	0.269382	0.0317028	0.0156824	3	0.115071	27.4267	1.39656	0.0100106	0.279609	12.58			<dl	4.9139	<dl	1.86505	<dl	19.2009
11JL33	run170	Plg	1120		-2	-10.6822		4	51.8575	0.1753	27.705	0.0219	1.1225		0.00586667	0.20155	0.01	12.6	3.7825	0.165775	0.01125	97.6591	0.433542	0.0213796	0.354918	0.0111369	0.298126	0.00557165	0.0549025	0.0039598	0.309085	0.198221	0.0239844	0.0130949	4	0.109348	28.8674	0.799222	0.00616437	0.195691	12.6			<dl	7.92939	<dl	1.78057	<dl	27.7691
11JL33	run171	Plg	1085		-2	-11.1321		7	53.0931	0.184432	27.7625	0.0176682	1.33009		0.0109353	0.171819	0.0144536	11.7867	4.41406	0.234357	0.0307611	99.0509	0.770319	0.0182873	0.469203	0.0136148	0.175468	0.0055117	0.0282381	0.0171941	0.564186	0.281741	0.0595507	0.0175488	5	0.120678	30.0574	1.11511	0.00676551	0.19351	11.79			<dl	5.84923	<dl	2.38908	<dl	29.6334
11JL33	run168	Cpx	1150	bright	-2	-10.3146		4	46.21	1.80042	6.36	0.349825	9.0975		0.181275	15.01	0.0077	19.06	0.3449	0.00556667	0.036025	98.4632	1.15865	0.247606	0.892973	0.0728146	0.435995	0.0135148	0.899889	<dl	0.615196	0.049305	0.00384231	0.0165544
11JL33	run169	Cpx	1135	dark	-2	-10.4964		3	49.5167	1.45673	4.78667	0.249633	8.87333		0.226333	14.9267	<dl	17.54	0.619233	0.116533	0.0596	98.3714	0.415853	0.206294	0.991581	0.115674	0.522909	0.0107305	0.670994	<dl	1.48108	0.24077	0.0838339	0.0392465
11JL33	run169	Cpx	1135	bright	-2	-10.4964		1	44.92	2.97	5.71	0.0715	10.4		0.243	13.59	<dl	19.64	0.2882	0.0121	0.0347	97.8795	44.92	2.97	5.71	0.0715	10.4	0.243	13.59	<dl	19.64	0.2882	0.0121	0.0347
11JL33	run151	Cpx	1125	dark	-2	-10.6199		1	49.07	1.1976	4.92	0.0469	8.5	0.0914	0.3218	14.68	0	18	0.4759	0.0202	0.0307	97.3545
11JL33	run170	Cpx	1120	dark	-2	-10.6822		4	50.195	1.24467	2.475	0.1841	8.98		0.2241	15.1475	0.0234	19.5575	0.262725	0.00245	0.0124	98.3088	0.463429	0.147477	0.254886	0.0386495	0.376563	0.0194455	0.484725	<dl	0.748437	0.0368098	0.00148492	0.0102209	2	1.49485	4.19141	9.51936	0.2373	13.6687	19.51			127.68	965.599	1173.62	55.096	129.903	9.87898
11JL33	run258	Plg	1120		-2	-10.6822			53.1541	0.07474	28.4277	0.005252	0.925441		0.00811636	0.204222	0.0154368	12.542	3.93771	0.190564	0.0195905	99.5049	0.46209	0.0156678	0.210221	0.0047274	0.130224	0.0138287	0.054557	0.0149004	0.249735	0.118181	0.0102861	0.015927
11JL33	run258	Cpx	1120	dark	-2	-10.6822			51.9185	0.571032	2.61207	0.221847	8.9991		0.233197	15.4547	0.00517322	19.5687	0.318803	0.029797	0.015581	99.9484	0.140534	0.0265382	0.424951	0.0257818	0.494925	0.0418537	0.253016	0.00562772	0.7789	0.0768627	0.0220595	0.00136372
11JL33	run171	Cpx	1085	dark	-2	-11.1321		1	50.61	1.1217	2.13	0.198	10.43		0.2749	15.42	<dl	18.87	0.2539	0.0076	<dl	99.3161													6	1.91326	6.49699	10.8543	0.220717	11.1049	18.94			92.9837	593.752	497.305	52.3944	139.183	14.4283
11JL33	run177	Glass	1210		-1.5	-9.12446		4	48.725	2.13	14.115	0.0189667	11.22		0.201975	6.925	0.0018	10.74	2.92	0.5415	0.2185	97.7577	0.340245	0.0583095	0.202896	0.00551936	0.392683	0.00819202	0.228838	<dl	0.134907	0.169902	0.0422673	0.0223805	5	2.03193	14.6482	10.7221	0.203312	6.12137	10.74			35.6629	421.114	125.44	48.8085	75.0366	24.7664
11JL33	run132	Glass	1150		-1.5	-9.81456		4	47.32	2.72	13.4575	0.0101	13.75	0.100325	0.225625	6.1575	0	11.3525	2.67	0.58435	0.258275	98.6062	0.740315	0.147196	0.0298608	0.0191482	0.359351	0.0981508	0.0377492	0	0.164595	0.090185	0.0352763	0.0348547	6	2.51223	13.7211	14.2682	0.241946	5.73903	11.35			40.7396	501.541	167.464	52.5292	40.5608	28.111
11JL33	run133/2	Glass	1135		-1.5	-9.99641		4	49.275	2.8475	13.13	0.046475	12.9975	0.0886	0.279475	4.98	0.050625	10.3575	3.205	0.8603	0.28875	98.4067	0.982938	0.253952	0.267582	0.0541064	1.0387	0.0189453	0.194079	0.086779	0.350559	0.243379	0.0838367	0.076099	5	2.82383	12.9776	12.8495	0.22694	4.77388	10.36			40.4057	509.414	92.5911	46.346	42.6247	21.2564
11JL33	run133/1	Glass	1130		-1.5	-10.0579		3	48.7567	3.09333	13.0833	0.0475667	13.7133	0.101567	0.279433	5.02667	0.0802667	10.16	3.34333	0.8551	0.290033	98.8306	2.00515	0.328684	0.313422	0.01485	1.33433	0.103221	0.246644	0.139026	0.802247	0.300721	0.142607	0.00083865	8	2.83869	12.545	13.9296	0.231685	4.66094	10.16			39.5887	519.877	116.711	49.2208	54.6581	24.0215
11JL33	run134	Glass	1110		-1.5	-10.3084		5	46.22	4.158	11.822	0.00794	16.954	0.12518	0.27848	4.394	0.03648	10.126	2.948	0.92306	0.41038	98.4035	0.792054	0.0816701	0.129306	0.0110448	0.713253	0.0456308	0.0304959	0.0506099	0.213378	0.219363	0.0557447	0.0335225	5	3.69943	13.2935	15.4866	0.259636	3.78895	10.13			37.0624	564.498	53.7959	46.9464	37.0165	30.2508
11JL33	run132	Cr-spl	1150		-1.5	-9.81456		2	0.3023	10.555	11.97	8.81	55.595	1.0834	0.33155	7.76	0.17525	0.2866	0.0093	0.0346	0	96.913	0.0972979	2.59508	2.44659	3.67696	6.78115	0.0235467	0.424264	0.137249	0.0732563	0.0131522	0.0295571	0
11JL33	run134	Cr-spl	1110		-1.5	-10.3084		3	0.1904	19.6467	5.27333	8.34667	55.2533	2.41333	0.3968	5.04333	0.131433	0.359867	0.0431667	0.0533	0	97.1516	0.0497225	1.23517	0.570731	3.66036	2.85815	0.0224141	0.304357	0.227649	0.0864203	0.0140258	0.0177519	0
11JL33	run132	Spl	1150		-1.5	-9.81456		1	0.1866	13.13	14.1	0.7674	58.65	0.7596	0.4018	7.89	0	0.1386	0.0159	0.0096	0	96.0495
11JL33	run133/2	Spl	1135		-1.5	-9.99641		3	0.187633	11.2733	10.7467	0.812267	65.0233	0.745333	0.3418	5.53333	0.136967	0.184733	0.00426667	0.0265667	0	95.0162	0.00748086	1.30791	2.98296	0.576129	4.02053	0.0643948	0.552298	0.234467	0.0271121	0.00739008	0.0186618	0
11JL33	run133/1	Spl	1130		-1.5	-10.0579		3	0.195433	18.1067	9.03667	0.512333	60.5433	1.09667	0.298333	5.88333	0.243167	0.251533	0.00643333	0.0585333	0	96.2324	0.0135611	5.15699	1.72512	0.568226	4.42883	0.0704651	0.547205	0.399212	0.0347088	0.0111429	0.0130615	0
11JL33	run132	Ol	1150		-1.5	-9.81456		6	38.06	0.0732833	0.0623167	0.0589667	23.09	0.0181167	0.39185	37.5167	0.0606167	0.503483	0.0170333	0.0298333	0.1533	100.035	0.172511	0.0381307	0.00961653	0.0493138	0.87178	0.0367201	0.651327	0.0715627	0.026811	0.0160188	0.00938907	0.0748297	4	0.0302153	0.0643498	22.9945	0.356675	37.52	0.83393			9.65882	17.0639	161.682	238.129	1011.72	<dl
11JL33	run133/2	Ol	1135		-1.5	-9.99641		6	37.7183	0.05675	0.05895	0.0291333	25.7533	0.0253667	0.383833	35.515	0.193817	0.478067	0.01255	0.02055	0.0944333	100.34	0.312052	0.0528374	0.0157945	0.035259	1.2319	0.114443	0.78171	0.119612	0.0848441	0.0122971	0.0179464	0.0734055
11JL33	run133/1	Ol	1130		-1.5	-10.0579		5	37.244	0.06158	0.0545	0.02848	27.074	0.03156	0.35038	34.346	0.0547	0.48616	0.01364	0.02896	0.1867	99.9607	0.189947	0.0280258	0.028932	0.0252857	0.920858	0.118336	0.491711	0.0817578	0.033965	0.0196206	0.0175025	0.118861	2	0.0362714	0.0513587	27.6712	0.422828	34.35	0.852984			10.9019	40.0555	125.326	239.346	796.919	<dl
11JL33	run134	Ol	1110		-1.5	-10.3084		5	36.274	0.0659	0.0446	0.03006	31.026	0.07596	0.5256	30.666	0.0783	0.4788	0.02644	0.03856	0.22652	99.5567	0.195141	0.0437385	0.0162134	0.0458619	1.0398	0.0926696	0.645391	0.111592	0.0965354	0.0251043	0.0179251	0.107445
11JL33	run132	Plg	1150		-1.5	-9.81456		5	51.83	0.12176	29.058	0.01586	1.95098	0.0214	0.03016	0.29018	0.07462	13.508	3.554	0.15594	0.00478	100.616	0.343147	0.0433088	0.99673	0.035464	0.664166	0.0443852	0.104137	0.0742809	0.280927	0.166823	0.0230057	0.00723201	2	0.11544	31.586	1.08642	<dl	0.155513	13.51			<dl	4.74013	<dl	<dl	<dl	35.7371
11JL33	run133/2	Plg	1135		-1.5	-9.99641		4	53.5675	0.16805	27.7125	0.0113	1.9425	0.007525	0.077325	0.374775	0.13025	12.64	4.0275	0.2205	0.01275	100.892	0.667352	0.0179942	0.276089	0.0226	0.252636	0.0676857	0.0862667	0.152766	0.758815	0.327045	0.0132881	0.00898202
11JL33	run133/1	Plg	1130		-1.5	-10.0579		4	52.9675	0.139025	28.865	0.000125	1.34407	0.0783	0.08835	0.188025	0.0594	12.6075	4.1175	0.179975	0.02935	100.664	0.528417	0.0519194	0.757738	0.00025	0.461919	0.066982	0.0316485	0.0714258	0.402606	0.292276	0.00455293	0.0288392	1	0.0995931	30.2865	0.793304	<dl	0.128583	12.61			14.642	8.84152	<dl	<dl	<dl	18.6624
11JL33	run134	Plg	1110		-1.5	-10.3084		5	54.204	0.1552	27.712	0.05296	1.758	0.04388	0.0253	0.24402	0.06864	11.794	4.512	0.27988	0.0103	100.86	0.467258	0.0455042	0.187936	0.0368823	0.269852	0.0502328	0.0380499	0.0973569	0.402157	0.206809	0.0319602	0.00891263
11JL33	run132	Cpx	1150	dark	-1.5	-9.81456		2	49.58	1.2876	4.66	0.0707	9.125	0	0.23735	16.235	0	19.315	0.2441	0.04275	0.01135	100.809	0.438406	0.00113137	0.367696	0.0999849	0.982878	0.0673873	0.459619	0	0.120208	0.0452548	0.0156271	0.0160513
11JL33	run132	Cpx	1150	bright	-1.5	-9.81456		2	46.465	1.725	6.57	0.2375	10.9	0.01585	0.16375	13.86	0.1087	20.405	0.35905	0.03285	0	100.843	0.162635	0.00707107	0.0424264	0.244376	0.0848528	0.0897319	0.325269	0.133643	0.940452	0.144179	0.0198697	0
11JL33	run133/2	Cpx	1135	dark	-1.5	-9.99641		4	51.0575	1.11837	3.0275	0.279175	8.445	0.1018	0.197075	15.3575	0.089025	20.295	0.289475	0.04445	0.006275	100.308	0.474017	0.128624	0.349512	0.0679535	0.417493	0.0326058	0.45265	0.10746	0.494132	0.0151792	0.00807486	0.00727158
11JL33	run133/1	Cpx	1130	dark	-1.5	-10.0579		1	51.35	1.0192	2.8	0.2447	7.98	0.2186	0.1446	15.27	0	19.55	0.423	0.0968	0.0182	99.1151
11JL33	run133/1	Cpx	1130	bright	-1.5	-10.0579		1	43.69	2.23	8.37	0	11.13	0	0.1883	12.07	0	20.77	0.4295	0.0439	0.1768	99.0985
11JL33	run133/1	Cpx	1130	average	-1.5	-10.0579		10	47.279	1.71575	6.082	0.03855	9.628	0.14522	0.26076	14.739	0.02065	19.348	0.34937	0.03646	0.03187	99.6746	0.995283	0.366882	0.972075	0.0556514	0.708626	0.0769646	1.01461	0.0379313	1.26794	0.0662795	0.0162028	0.0212544
11JL33	run134	Cpx	1110	dark	-1.5	-10.3084		3	49.9133	1.46873	3.03	0.1501	10.27	0.123733	0.234967	13.71	0.0369	20.4233	0.336533	0.0444333	0.0397333	99.7818	0.665157	0.110755	0.832887	0.0658341	0.531131	0.0993612	0.665507	0.0584578	0.534821	0.0370125	0.0147599	0.00442305
11JL33	run134	Cpx	1110	bright	-1.5	-10.3084		2	44.915	2.2	8	0.0333	10.54	0.13355	0.2564	12.795	0	20.06	0.45065	0.03125	0.1054	99.5206	0.374767	0.0848528	0.0565685	0.0470933	0.19799	0.0972979	0.247487	0	0.226274	0.0620133	0.0320319	0.0183848
11JL33	run110	Glass	1180		-0.8	-8.76228		4	47.7825	2.3675	14.535	0.068225	12.0325	0.0899667	0.233525	6.5475	0.1556	11.3925	2.965	0.586025	0.2114	98.9672	0.235284	0.0287228	0.177482	0.0328301	0.408524	0.0659815	0.137931	0.118087	0.443499	0.0903696	0.0129278	0.0477104
11JL33	run64	Glass	1170		-0.8	-8.87805		5	48.7824	2.10296	14.5	<dl	12.2914		0.2176	6.59346	<dl	10.7302	3.0924	0.5336	0.218	99.062	0.420227	0.0622502	0.0417672	<dl	0.183248	0.0351184	0.0198156	<dl	0.0501468	0.159813	0.0240687	0.0175071
11JL33	run113/2	Glass	1150		-0.8	-9.11456		6	48.06	2.62167	13.7917	0.0759	12.2317	0.1254	0.2753	6.01833	0.27205	11.3683	3.06	0.656317	0.225433	98.7821	0.321559	0.169165	0.152763	0.00749533	0.415857	0.0555165	0.115138	0.247134	0.131365	0.110815	0.0531524	0.0346031
11JL33	run70	Glass	1125		-0.8	-9.41985		11	48.9692	2.88319	12.314	<dl	13.7452		0.245667	5.41891	<dl	10.9787	3.40633	0.726167	0.286833	98.9741	0.331925	0.112603	0.190861	<dl	0.121246	0.0267033	0.0910972	<dl	0.0946883	0.0519256	0.0296474	0.0147569	4	3.00614	12.4904	13.7426	0.24947	4.99442	10.98			46.3064	578.933	174.435	45.6339	17.8568	28.9749
11JL33	run124	Glass	1120		-0.8	-9.48224		5	48.402	3.358	12.516	0.058425	13.978	0.0756	0.24238	4.756	0.163975	10.406	3.318	0.87504	0.34352	98.4929	0.647819	0.0746324	0.192691	0.0397423	0.561489	0.0579413	0.0988939	0.119015	0.363084	0.170499	0.0707804	0.022022	5	2.96023	13.0914	14.3347	0.24487	4.44249	10.41			39.7037	528.189	84.7273	46.4929	25.2804	28.2603
11JL33	run259	Glass	1120		-0.8	-9.48224			47.7682	2.00124	12.3308	0.0219747	15.5656		0.26422	5.25829	0.00876889	10.3888	2.847	0.745397	0.329804	97.5301	0.442028	0.0663374	0.0913797	0.0137472	0.437667	0.0124387	0.0674042	0.0121939	0.211593	0.0932188	0.0464149	0.0319081
11JL33	run71	Glass	1090		-0.8	-9.86636		6	52.1818	2.76464	12.955	<dl	13.7318		0.275	3.58125	<dl	6.9785	3.56383	1.85817	0.649667	98.5397	1.68278	0.180042	0.385922	<dl	1.02757	0.0178213	0.269332	<dl	0.559302	0.429805	0.175946	0.206555
11JL33	run129/1	Glass	1085		-0.8	-9.93205		4	47.85	4.51	11.425	0.01435	16.785	0.063875	0.242725	3.6175	0.108575	8.55	3.3575	1.2725	0.780675	98.5777	0.333567	0.100995	0.0619139	0.0170271	0.553444	0.100233	0.0826136	0.0856419	0.0424264	0.115289	0.0556028	0.0368672	7	3.89003	13.179	14.1614	0.254704	3.08339	8.55			31.5995	324.999	15.0116	35.7848	23.4395	25.5951
11JL33	run130	Glass	1075		-0.8	-10.0649		3	52.0733	2.58333	13.2067	0.0273667	14.3367	0.0393	0.339467	3.09	0.0114	6.78	2.84667	2.26	1.04687	98.6411	1.59086	0.690097	0.908424	0.040022	0.744468	0.029886	0.242693	0.0197454	0.533573	0.48346	0.199249	0.100968
11JL33	run131	Glass	1060		-0.8	-10.268		2	54.495	3.455	13.03	0.02575	12.16	0.16495	0.2109	2.595	0.0795	6.445	2.4	2.555	1.219	98.8351	1.83141	0.0636396	0.494975	0.0255266	1.25865	0.00212132	0.205061	0.11243	0.487904	0.0424264	0.247487	0.287227
11JL33	run113/1	Cr-spl	1150		-0.8	-9.11456		2	2.09425	4.29	17.3	30.195	34.435	0.995	0.31385	8.895	0.0645	0.65035	0.16015	0.03255	0	99.4257	0.234406	0.0282843	0.0565685	0.176777	0.219203	0.186464	0.148492	0.0912168	0.0365574	0.0347189	0.00544472	0
11JL33	run113/2	Cr-spl	1150		-0.8	-9.11456		2	1.2901	6.945	15.755	17.56	48.4	0.7161	0.28065	6.76	0.0223	0.5277	0.1015	0.0386	0	98.397	0.937624	1.40714	0.388909	0.240416	1.48492	0.112501	0.565685	0.031537	0.179747	0.0510531	0.0192333	0
11JL33	run70	Cr-spl	1125		-0.8	-9.41985		4	0.59465	9.5375	8.0375	19.805	48.28	1.21368	0.3616	6.3125	0.0678	0.365375	0.0121	0.0644	0	94.6521	0.315342	0.661986	0.348365	2.39948	2.05126	0.122589	0.0419325	0.0606022	0.0443548	0.0126858	0.0267286	0
11JL33	run71	Spl	1090		-0.8	-9.86636		1	0.3735	18.44	3.3	0.2991	63.76	0.7097	0.4777	3.98	<dl	0.3348	<dl	<dl	<dl	91.6748
11JL33	run129/1	Spl	1085		-0.8	-9.93205		5	0.15228	23.47	2.734	0.49706	64.664	1.25666	0.45324	3.776	0.08454	0.28884	0.03432	0.0499	0	97.4608	0.0280559	0.218975	0.0472229	0.0689749	0.559804	0.130359	0.0522494	0.103587	0.0507459	0.0187397	0.0258875	0
11JL33	run130	Spl	1075		-0.8	-10.0649		3	0.245867	17.7767	3.32	0.1469	69.25	0.7069	0.4488	3.26	0.167	0.342633	0.0159	0.0310667	0	95.7117	0.0283271	0.39145	0.0608276	0.0926553	0.776981	0.0842842	0.09	0.0540806	0.0146487	0.0275396	0.0194618	0
11JL33	run131	Spl	1060		-0.8	-10.268		3	0.2421	22.3	2.56	0.196767	64.1267	0.7994	0.479167	3.30333	0.0596	0.441133	0.0288667	0.0511	0	94.5881	0.0131297	0.742226	0.03	0.154512	2.62508	0.0710887	0.0723418	0.0771938	0.0462541	0.0268515	0.0313338	0
11JL33	run113/2	Ol	1150		-0.8	-9.11456		8	38.4338	0.065075	0.0560125	0.0377	21.0575	0.0677667	0.3342	39.5263	0.0534667	0.4121	0.0228875	0.015425	0	100.082	0.342509	0.0175175	0.0140123	0.0355137	0.359355	0.0438574	1.05761	0.092607	0.0376689	0.0197038	0.0174963	0	4	0.100149	0.461172	23.3969	0.374329	40.25	0.732178			13.6751	44.7924	208.38	232.52	680.384	1.10774
11JL33	run70	Ol	1125		-0.8	-9.41985		5	37.9533	0.0669565	0.0540333	<dl	23.7095		0.3831	37.1412	0.08048	0.43578	<dl	<dl	0.1505	99.9749	0.210753	0.00860826	0.00695006	<dl	0.791335	0.0361324	0.594213	0.01711	0.0430748	<dl	<dl	0.0722057	7	0.0444977	0.123268	25.9193	0.426979	37.14	0.459341			10.6178	27.5298	188.529	238.658	611.048	<dl
11JL33	run124	Ol	1120		-0.8	-9.48224		4	36.9575	0.1024	0.148475	0.0383	27.1575	0.05845	0.45	34.0525	0.146167	0.666975	0.0531	0.058725	0.11725	100.007	0.373932	0.0326951	0.156459	0.0130108	0.199562	0.0380046	0.504736	0.0659461	0.101321	0.0333879	0.0203934	0.0703571
11JL33	run259	Ol	1120		-0.8	-9.48224			38.3991	0.0251756	0.0332546	0.0125846	25.8134		0.421477	36.2984	0.081717	0.424823	0.0062728	0.00359964	0.0655519	101.585	0.210562	0.00858393	0.0122203	0.0142492	0.829453	0.0227079	0.592323	0.0204988	0.0480101	0.00702359	0.00382846	0.0468802
11JL33	run71	Ol	1090		-0.8	-9.86636		3	36.549	0.0786957	0.225	<dl	32.8777		0.574667	28.5083	0.073	0.486667	<dl	<dl	0.159333	99.5324	0.583994	0.0129124	0.115659	<dl	0.162004	0.0236925	0.249642	0.0127279	0.0111505	<dl	<dl	0.0276466
11JL33	run129/1	Ol	1085		-0.8	-9.93205		5	35.338	0.08968	0.03566	0.01472	35.096	0.01096	0.66372	26.968	0.17062	0.50696	0.03064	0.03364	0.13404	99.0926	0.313002	0.0351889	0.0195832	0.0264979	0.61849	0.111373	0.334619	0.143425	0.0507944	0.0279632	0.0191839	0.0866653
11JL33	run130	Ol	1075		-0.8	-10.0649		3	34.48	0.0711	0.0627333	0.0272333	36.0433	0.00143333	0.6048	25.88	0.0930333	0.578933	0.0305333	0.034	0.4445	98.3516	0.200749	0.0143885	0.0340756	0.0247213	1.12073	0.0855178	0.282135	0.14021	0.0480371	0.0208989	0.0157293	0.181006
11JL33	run131	Ol	1060		-0.8	-10.268		2	34.91	0.1302	0.158	0.0212	37.36	0	0.57995	24.855	0.1022	0.5626	0.02465	0.02535	0.28035	99.0095	0.254558	0.00226274	0.117663	0.0299813	0.0848528	0.0260922	0.0494975	0.00834386	0.0561443	0.00714178	0.0224153	0.0965201
11JL33	run113/2	Plg	1150		-0.8	-9.11456		6	50.16	0.12686	30.3	0.052525	1.17845	0.105	0.04815	0.24425	0.185633	15.0383	3.40667	0.13085	0.0175	100.994	0.33124	0.0326475	0.453343	0.0140479	0.297018	0.0227745	0.0544449	0.16455	0.336298	0.186297	0.01181	<dl	6	0.12483	33.9953	0.988214	0.00751427	0.326806	15.04			4.23018	11.427	<dl	2.69426	<dl	29.506
11JL33	run70	Plg	1125		-0.8	-9.41985		5	51.6878	0.11087	29.0465	<dl	0.918333		<dl	0.237019	<dl	13.2252	4.051	0.155333	<dl	99.4321	0.32771	0.00918205	0.198291	<dl	0.0583495	<dl	0.0235979	<dl	0.18075	0.144405	0.010875	<dl	4	0.159474	30.3141	1.10848	0.0106279	0.383053	13.23			2.55161	<dl	12.22	2.69556	<dl	29.563
11JL33	run124	Plg	1120		-0.8	-9.48224		2	50.97	0.1124	30.19	<dl	1.03025	0.0842	0.1377	0.19335	0.1846	15.01	3.38	0.1384	0.0477	101.479	1.21622	0.042285	0.622254	<dl	0.367342	<dl	7.07107e-05	<dl	1.11723	0.424264	0.0263044	<dl	6	0.0696781	22.4885	0.628233	0.00381881	0.135875	10.03			1.03716	3.29541	6.53541	1.02309	<dl	21.295
11JL33	run259	Plg	1120		-0.8	-9.48224			53.4693	0.0783672	28.2193	0.00445522	1.41618		0.0185752	0.225187	0.0028519	12.4779	3.93201	0.192792	0.0110866	100.048	0.963082	0.0219603	1.03418	0.00568825	0.408355	0.0150298	0.0704197	0.00467659	0.575181	0.282431	0.0348514	0.0138719
11JL33	run71	Plg	1090		-0.8	-9.86636		4	55.5438	0.233478	26.0633	<dl	1.8165		<dl	0.291106	<dl	10.0435	5.44825	0.49125	0.0573333	99.9884	0.223902	0.061004	0.754763	<dl	0.417958	<dl	0.142194	<dl	0.169787	0.0791049	0.0582316	0.0222336
11JL33	run129/1	Plg	1085		-0.8	-9.93205		9	54.0256	0.155333	28.0778	0.0225778	1.42588	0.0397	0.0143778	0.168589	0.0404556	11.8311	4.40111	0.3124	0.00631111	100.521	2.45722	0.0862297	1.74892	0.0301835	0.544008	0.0224718	0.0925802	0.0640012	2.08554	1.01149	0.128843	0.00682522	2	0.26601	27.5326	2.13257	0.0136154	0.207971	11.83			<dl	81.0318	59.6437	6.59825	<dl	27.6961
11JL33	run130	Plg	1075		-0.8	-10.0649		4	56.9125	0.25585	25.1425	0.049925	2.3925	0.029	0.02885	0.39515	0.006675	9.6475	4.5725	0.5789	0.065125	100.077	1.22151	0.0765706	0.505396	0.0492659	0.737987	0.0333132	0.219362	0.01335	0.445	1.43144	0.136979	0.0139553
11JL33	run131	Plg	1060		-0.8	-10.268		2	56.065	0.39555	26	0.0131	2.06	0	0.0243	0.2675	0	10.305	4.975	0.6714	0.0721	100.849	0.120208	0.0324562	0.325269	0.0185262	0.240416	0.0343654	0.0724077	0	0.219203	0.26163	0.0128693	0.0181019
11JL33	run124	Cpx	1120	average	-0.8	-9.48224		2	48.44	1.97	3.995	0.17935	8.63	0.186	0.21355	13.65	<dl	21.74	0.3761	0.03085	<dl	99.4108	0.254558	0.113137	0.0353553	0.0487197	0	0.047164	0.0989949	<dl	0.0424264	0.00678823	0.0197283	<dl
11JL33	run259	Cpx	1120	dark	-0.8	-9.48224			51.5677	0.61031	2.84804	0.220685	8.88711		0.235058	15.5141	0.0204143	19.2479	0.35442	0.0361764	0.0268176	99.5688	0.770829	0.132057	0.986506	0.0525381	0.253194	0.021423	0.607194	0.0133913	0.861217	0.152731	0.0537193	0.0267535
11JL33	run259	Cpx	1120	bright	-0.8	-9.48224			46.8882	0.79723	6.44971	0.001616	9.30907		0.209244	14.5439	0.000149227	20.185	0.328014	0.0129987	0.0363895	98.7615	0.11303	0.185444	0.735544	0.00228537	0.650473	0.000279958	0.391929	0.00021104	0.680566	0.128076	0.00113126	0.00610086
11JL33	run71	Cpx	1090	dark	-0.8	-9.86636		4	46.8298	1.91283	6.93675	<dl	11.3815		0.25775	12.9144	<dl	18.6923	0.4525	0.0556667	0.1265	99.5599	1.05037	0.184731	0.910773	<dl	0.80055	0.0338071	0.464712	<dl	0.819373	0.0482942	0.0283608	0.0361248
11JL33	run129/1	Cpx	1085	dark	-0.8	-9.93205		1	50.15	1.4896	2.32	0	11.41	0.173	0.2585	13.47	0	19.81	0.294	0.0594	0.0426	99.4771													5	1.80039	5.32829	11.0661	0.249406	12.8717	20.1	0		113.239	268.678	131.848	50.3389	105.249	13.3993
11JL33	run129/1	Cpx	1085	bright	-0.8	-9.93205		3	45.6333	2.23	6.13667	0.0516333	9.77	0.0698333	0.235333	13.5267	0.0489667	20.1967	0.432367	0.0302667	0.0610667	98.4228	1.44808	0.3995	0.181475	0.0894316	0.632693	0.094964	0.565803	0.0448331	0.245832	0.077282	0.00340783	0.0112758
11JL33	run130	Cpx	1075	dark	-0.8	-10.0649		3	51.0567	0.910733	2.03333	0.0222333	13.32	0.0659	0.5079	15.2267	0.0343	16.7	0.3752	0.0445667	0.0276	100.325	0.280416	0.0250871	0.140119	0.0355213	1.61966	0.10289	0.498631	0.0518109	0.959218	0.0375932	0.0192511	0.00741822
11JL33	run131	Cpx	1060	dark	-0.8	-10.268		1	50.43	1.1671	1.95	0	12.28	0.1341	0.2826	13.53	0.1026	18.6	0.2432	0.0533	0	98.7729
11JL33	run178	Glass	1235		0	-7.35337		5	48.424	2.198	14.034	0.028675	11.41		0.20602	6.766	<dl	10.668	2.912	0.5335	0.236	97.4162	0.164104	0.0609918	0.195653	0.0155425	0.202731	0.00977686	0.175442	<dl	0.125976	0.0949737	0.034612	0.0159711	6	1.99543	14.2259	10.9378	0.201991	6.0419	10.67			36.0826	403.019	86.9498	48.9724	72.9185	24.1501
11JL33	run260	Glass	1150		0	-8.31456			49.1816	1.26703	13.4284	0.005858	12.4254		0.231234	7.25935	0.00444366	10.469	2.78912	0.626721	0.24708	97.9353	0.343564	0.00859882	0.0862397	0.00868436	0.115689	0.0249082	0.219523	0.00689444	0.131542	0.142903	0.03621	0.0169482
11JL33	run261	Glass	1120		0	-8.68224			48.4345	1.89562	12.386	0.00816417	15.1918		0.259427	5.23795	0.013646	10.0656	2.94507	0.795104	0.314361	97.5473	0.161583	0.0532596	0.0632094	0.00719795	0.202826	0.0103384	0.041818	0.0166172	0.10444	0.0429483	0.0150856	0.0135409
11JL33	run261	Ol	1120		0	-8.68224			38.2	0.0400724	0.0355113	0.0137865	25.7424		0.423816	36.2351	0.109069	0.446996	0.00916446	0.00671599	0.0526134	101.315	0.141953	0.0070855	0.00582072	0.00771041	0.307134	0.0112561	0.238426	0.0118608	0.0391116	0.00905611	0.00659189	0.0400302
11JL33	run261	Cr-spl	1120		0	-8.68224			0.163753	9.23569	6.11666	8.3628	59.634		0.375233	6.29423	0.08307	0.372269	0	0.0177982	0	90.6555
11JL33	run260	Spl	1150		0	-8.31456			0.165678	3.94936	8.0098	0.256506	70.7663		0.273218	8.47688	0.178609	0.272197	0.0177635	0.00939906	0.00537977	92.381	0.0115588	0.632063	0.39756	0.315236	1.07471	0.0457821	0.433926	0.0388963	0.1031	0.0231256	0.00920723	0.00931803
11JL33	run261	Spl	1120		0	-8.68224			0.151463	10.5926	6.01712	0.942431	66.4034		0.377609	6.02571	0.0963512	0.137165	0	0.0111489	0.0197427	90.7747	0.0185788	0.722155	0.0567303	0.313953	0.254533	0.0361145	0.143081	0.0405899	0.00839281	0	0.0115247	0.010838
11JL33	run260	Plg	1150		0	-8.31456			52.5137	0.0716023	27.5394	0.0038784	2.40576		0.010769	0.344848	0.00640683	13.0154	3.59931	0.154225	0.00718655	99.6725	0.400597	0.00794333	0.439816	0.0070405	0.248946	0.0113553	0.0724438	0.00771651	0.047026	0.0636238	0.0182997	0.00678838
11JL33	run261	Plg	1120		0	-8.68224			53.3252	0.0724089	28.4885	0.00158233	1.30535		0.00579033	0.18311	0.00286848	12.6974	3.88089	0.201663	0.0130772	100.178	0.66188	0.0112998	0.494703	0.00250404	0.109392	0.00667385	0.0187021	0.00593398	0.515649	0.253651	0.0266971	0.0105621
11JL33	run260	Cpx	1150	dark	0	-8.31456			50.6738	0.512607	3.66583	0.00599267	7.15262		0.240208	17.8886	0.0191177	19.101	0.378906	0.0192481	0.0361019	99.6941	0.530828	0.0188675	0.442052	0.00717986	0.291838	0.0284426	0.721008	0.0158698	0.394049	0.0748944	0.0172786	0.0116363
11JL33	run260	Cpx	1150	bright	0	-8.31456			46.8644	0.95379	6.08181	0.00921625	9.45905		0.194892	14.2057	0.00119382	20.6828	0.509581	0.0288971	0.0259599	99.0173	1.02341	0.162928	0.274116	0.00932319	0.435004	0.0196503	0.232717	0.00168832	0.11547	0.0805765	0.0133979	0.00595422
11JL33	run261	Cpx	1120	dark	0	-8.68224			51.4487	0.54376	2.91173	0.192119	9.10576	0.0216253	0.206505	15.4188	0.0226328	19.8482	0.321354	0.0164317	0.0148197	100.072	0.409414	0.042827	0.339702	0.111831	0.366278	0.0274582	0.442356	0.0151306	0.676089	0.0298438	0.0145814	0.0118944
11JL33	run262	Glass	1220		0.7	-6.81492			50.0664	1.1216	14.2852	0.0127933	10.2356		0.192071	6.67385	0.00973295	10.9233	2.89495	0.619071	0.215411	97.2501	0.44919	0.0617895	0.418432	0.00997595	0.227456	0.019834	0.224179	0.00774462	0.110697	0.0535553	0.0199997	0.0205096
11JL33	run263	Glass	1150		0.7	-7.61456			50.7474	1.22147	14.0273	0.00268371	10.0918		0.226975	6.47434	0.0105738	10.0023	3.10942	0.743483	0.269104	96.9269	0.36321	0.135391	1.83673	0.00710044	1.1337	0.0250202	0.847928	0.0142702	0.491607	0.147245	0.0845195	0.0280697
11JL33	run264	Glass	1120		0.7	-7.98224			50.0486	1.41901	12.9123	0.00377067	12.7321		0.253191	5.7817	0.00835674	8.39772	3.15741	1.03996	0.407441	96.1615	0.229225	0.0370831	0.0971533	0.00908858	0.0691788	0.0192469	0.0615449	0.0140806	0.0792414	0.0681917	0.0337914	0.0202697
11JL33	run262	Spl	1220		0.7	-6.81492			0.0864742	2.627	5.22962	0.0365452	72.0611		0.324852	10.584	0.104758	0.189939	0.0106772	0.0040496	0.020301	91.2793	0.0334027	2.73665	1.81728	0.0432417	1.15815	0.10934	3.79189	0.0579966	0.0226894	0.0149863	0.0047289	0.0169632
11JL33	run263	Spl	1150		0.7	-7.61456			0.166273	2.16106	6.19901	0.236896	73.1527		0.361623	9.42781	0.16042	0.254376	0	0.00554945	0.00938921	92.1351	0.0382908	0.115744	0.261016	0.000357089	0.098985	0.0298855	0.251355	0.00386906	0.0487839	0	0.000353518	0.00940251
11JL33	run264	Spl	1120		0.7	-7.98224			0.20017	5.50857	5.30775	0.353062	71.3362		0.350884	6.73285	0.109235	0.338502	0.00747044	0.00893244	0.0151919	90.2688	0.0563545	0.178083	0.0238872	0.257064	0.466036	0.0134248	0.096281	0.0111765	0.0341587	0.0129392	0.00423553	0.012639
11JL33	run263	Plg	1150		0.7	-7.61456			52.0694	0.0728769	26.8663	0.0047874	2.68773		0.0175788	0.358243	0.0169721	12.9203	3.75225	0.144806	0.03035	98.9415	0.258631	0.00979096	0.221612	0.00876654	0.134597	0.0145068	0.0122581	0.0122757	0.106921	0.109965	0.0086494	0.0150438
11JL33	run264	Plg	1120		0.7	-7.98224			53.4002	0.109696	25.9751	0.00371175	2.22728		0.0178906	0.33935	0.00429029	11.4507	4.4377	0.2458	0.0322786	98.2439	0.696789	0.0196402	0.527238	0.00523665	0.304542	0.0126636	0.0862764	0.00724485	0.315718	0.166182	0.0279115	0.0210772
11JL33	run263	Cpx	1150	dark	0.7	-7.61456			51.1718	0.443075	3.19058	0.0178265	6.59184		0.247895	18.2753	0.0283035	19.1459	0.370343	0.0122488	0.0343341	99.5295	0.684079	0.0763378	0.341439	0.00908645	0.413591	0.0315232	0.849059	0.00841046	0.514979	0.0260112	0.0125347	0.00756258
11JL33	run263	Cpx	1150	bright	0.7	-7.61456			46.2378	0.914409	6.16261	0.0069892	9.55104		0.183628	13.9317	0.0271395	20.5958	0.51575	0.0229377	0.0332733	98.183	1.02895	0.125879	0.555914	0.0105262	0.640342	0.0282407	0.685055	0.0219616	0.494175	0.142043	0.0350573	0.00863521
11JL33	run264	Cpx	1120	dark	0.7	-7.98224			48.4742	0.659055	5.05926	0	8.14319		0.243788	16.514	0.0202352	19.0532	0.373479	0.0241776	0.0479713	98.6126	0.829563	0.0570904	0.280357	0	0.42731	0.0231887	0.721535	0.0289759	0.631144	0.113191	0.0319032	0.014762
11JL33	run264	Cpx	1120	bright	0.7	-7.98224			43.9554	1.18313	7.43428	0.0159075	10.8914		0.181084	13.2882	0.00863032	20.2637	0.417707	0.0131987	0.0950594	97.7477	1.1152	0.249458	0.857099	0.0197198	0.731791	0.0285802	0.92579	0.0118643	0.950887	0.0912079	0.00582865	0.00963549
11JL33	run264	Pig	1120		0.7	-7.98224			56.648	0.185631	0.778028	0.00606	7.91921		0.492821	31.6805	0.0300445	2.6705	0.0587059	0	0	100.47
11JL33	run265	Glass	1120		3	-5.68224			61.134	1.3363	13.5083	0.013534	5.68086		0.192262	4.09736	0.0146101	6.01284	2.24203	1.57127	0.51988	96.3232	1.30682	0.424374	0.221221	0.0144364	0.363164	0.0342466	0.308651	0.0127906	0.504497	0.0803422	0.130681	0.0391668
11JL33	run265	Spl	1120		3	-5.68224			0.152224	1.68196	5.14022	0.433088	66.9608		0.789712	16.0203	0.0909293	0.256193	0	0.0139736	0.0197935	91.5592	0.0167948	0.177523	0.00974154	0.259527	0.224236	0.0077215	0.127385	0.0172835	0.0439331	0	0.0106839	0.0165151
11JL33	run265	Plg	1120		3	-5.68224			54.2175	0.102634	26.043	0.00260917	2.29644		0.00138572	0.275476	0	11.2587	4.56796	0.203896	0.0371339	99.0068	0.482116	0.0143389	0.30449	0.00310346	0.0880063	0.00285227	0.0159988	0	0.329627	0.176194	0.0219534	0.0179885
11JL33	run265	Cpx	1120	dark	3	-5.68224			47.6727	0.726546	5.98561	0.00930883	8.08752		0.241759	15.219	0.0110263	20.0612	0.415882	0.0174149	0.0343594	98.4823	1.38997	0.132492	1.13418	0.0127189	0.632595	0.0372241	1.1454	0.0141149	0.568607	0.066518	0.0137338	0.0215352
11JL33	run265	Cpx	1120	bright	3	-5.68224			43.8631	1.14978	8.23692	0.003636	10.113		0.184103	12.6416	0.00833684	20.8826	0.449786	0.0120988	0.0902379	97.6353	1.06363	0.146847	0.276239	0.00629774	1.10165	0.013052	0.201026	0.00980531	0.373271	0.0347525	0.0126788	0.0244213
11JL33	run265	Pig	1120		3	-5.68224			54.6173	0.358518	2.76374	0.010706	5.64944		0.405719	34.2476	0.0293481	1.74439	0.0524774	0.0059994	0	99.8853
[truncated: 58 more columns]
