# Supplementary material for: Trace element partitioning in basaltic systems as a function of oxygen fugacity
Source: Contrib Mineral Petrol. 2023 Nov 27;178(12):95. doi: 10.1007/s00410-023-02069-x (PMC11008077; doi:10.1007/s00410-023-02069-x)
Supplement: Supplementary file 6 — Supplementary file6 (XLSX 79 KB) [file 410_2023_2069_MOESM6_ESM.xlsx]

## Sheet: Notes
Appendix Table 4
Clinopyroxene-melt REE partition coefficients and lattice strain parameters
Leuthold J1*, Blundy JD2, Ulmer P1
Trace element partitioning in basaltic systems as a function of oxygen fugacity
Contrib Mineral Petrol
1 Institute of Geochemistry and Petrology, Department of Earth Sciences, ETH Zürich, Zürich, Switzerland
2 School of Earth Sciences, University of Bristol, BS8 1RJ, Bristol, United Kingdom
* corresponding author present address: Inst. of Geochemistry and Petrology, Clausiusstrasse 25, 8092 ETH Zürich, Switzerland, julien.leuthold@gmail.com

## Sheet: Cpx Ds
					Clinopyroxene																													Glass
Start Mat	Run #	T	bright or dark?	ΔNNO	SiO2 (wt%)	TiO2	Al2O3	Cr2O3	FeO	MnO	MgO	CaO	Na2O	Total	Factor	Si (apfu)	Ti	Al(tot)	Aliv	Alvi	Cr	Fe(tot)	Fe3+	Fe2+	Mn	Mg	Ca	Na	sum	Mg/(Mg+FeT)	Mg/(Mg+Fe2)	XMg(M1) FeT	XMg(M1) Fe2	SiO2 (glass)	TiO2	Al2O3	Cr2O3	FeO	Fe2O3	V2O3	MnO	MgO	NiO	CaO	Na2O	K2O	P2O5	Mg#(L) FeT	Mg#(L) Fe2
11JL33	run171	1085	dark	-2	50.61	1.1217	2.13	0.198	10.43	0.2749	15.42	18.87	0.2539	99.3085	2.25093	1.89594	0.0316134	0.0940436	0.0940436	0	0.00586458	0.326776	0.0634222	0.263354	0.00872284	0.861167	0.757428	0.0184419	4	0.724923	0.765808	0.674695	0.712748	46.86	4.36857	11.6229	0.014475	15.3099	1.77949	0	0.277357	3.48429	0	8.70571	3.42429	1.30429	0.548017	0.268626	0.288612
B62/2	run164	1110		-2	47.5725	2.695	5.005	0.26295	9.1475	0.18	13.01	20.9175	0.4118	99.2023	2.26493	1.79323	0.0764268	0.222354	0.206766	0.0155884	0.00783676	0.288377	0.0605841	0.227793	0.00574709	0.731093	0.844834	0.0300969	4	0.717131	0.76244	0.656885	0.698388	45.1867	6.74	11.555	0.0177	12.6721	1.51989	0	0.246667	5.05333	0	9.92833	3.15333	0.638817	0.8	0.39085	0.415505
B62/2	run246	1110	bright	-3	48.64	1.995	4.8575	0.386675	8.3425	0.185225	14.31	20.2725	0.2302	99.2196	2.25028	1.82161	0.0562097	0.214406	0.178386	0.0360194	0.0114496	0.261298	0.0352133	0.226084	0.00587566	0.798945	0.813487	0.0167156	4	0.753549	0.779436	0.691244	0.71499	45.7336	7.82333	10.8978	0.0326889	13.903	0.991733	0	0.285167	5.58556	0.0206857	10.4667	1.96	0.437467	0.577011	0.402267	0.417312
11JL33	run170	1120	dark	-2	50.195	1.24467	2.475	0.1841	8.98	0.2241	15.1475	19.5575	0.262725	98.2706	2.26867	1.89522	0.0353558	0.110137	0.104782	0.00535495	0.00549585	0.283564	0.0424533	0.241111	0.00716696	0.852617	0.791212	0.0192333	4	0.750423	0.779551	0.710423	0.737998	47.572	3.492	12.302	0.01505	13.8342	1.60425	0	0.24114	4.732	0	9.868	3.182	0.77852	0.35212	0.35573	0.378789
B62/2	run152	1125	bright	-2	47.06	2.21	5.685	0.4283	7.525	0.1683	12.925	21.12	0.26755	97.3892	2.29744	1.79938	0.0635723	0.256189	0.200624	0.0555652	0.0129479	0.240632	0.0248013	0.215831	0.00545065	0.736741	0.865256	0.0198349	4	0.753797	0.773423	0.683457	0.701252	45.3625	4.4375	11.865	0.0349333	12.5931	1.53822	0.092425	0.238675	4.98	0	10.8325	3.1675	0.510175	0.496075	0.388435	0.413475
B62/2	run166	1125	dark	0	48.62	1.57477	4.22667	0.0983333	8.8	0.1919	14.67	20.3233	0.3983	98.9033	2.25033	1.8209	0.0443705	0.186565	0.179097	0.00746865	0.00291176	0.275633	0.108898	0.166735	0.00608753	0.819061	0.815545	0.0289226	4	0.74821	0.830862	0.658965	0.731759	46.1925	4.88	12.2362	0.0222571	10.9143	3.21064	0	0.248762	5.49125	0.0003	10.0987	3.31625	0.5137	0.55625	0.414925	0.472825
B62/2	run193	1125	bright	-4	49.404	1.80386	4.27444	0.482329	7.42908	0.180759	14.5795	20.732	0.257735	99.1437	2.24631	1.84697	0.0507347	0.188338	0.153033	0.0353045	0.0142568	0.232278	0.0206846	0.211594	0.00572387	0.812559	0.83046	0.0186821	4	0.77769	0.793396	0.72306	0.737663	46.9233	6.30333	12.1033	0.0419667	13.1614	0.613227	0	0.269933	5.66	0.02085	10.67	2.41667	0.428767	0.508367	0.423888	0.433948
B62/2	run213	1125	bright	-4	48.13	2.67	5.74333	0.544067	7.79	0.1734	13.0833	21.4233	0.273767	99.8312	2.24643	1.79943	0.0750994	0.253072	0.20057	0.0525014	0.0160825	0.243575	0.00163298	0.241942	0.00549114	0.729209	0.858197	0.0198451	4	0.74961	0.750871	0.696975	0.698147	47.8286	5.28571	11.8529	0.0283143	13.134	0.606683	0	0.262143	5.57571	0.02716	10.58	2.23429	0.449843	0.469071	0.420821	0.430778
B62/2	run213	1125	dark	-4	49.51	2.2675	4.2225	0.425875	7.45875	0.182487	14.4775	20.8625	0.2762	99.6833	2.23797	1.84406	0.0635382	0.185358	0.155943	0.0294153	0.0125414	0.23234	0.00685594	0.225484	0.00575717	0.803877	0.832585	0.0199462	4	0.77578	0.780947	0.737912	0.742827	47.8286	5.28571	11.8529	0.0283143	13.134	0.606683	0	0.262143	5.57571	0.02716	10.58	2.23429	0.449843	0.469071	0.420821	0.430778
B62/2	run216	1125	bright	-3	47.2633	2.76333	6.65	0.3604	8.33333	0.152367	12.5833	21.2933	0.3514	99.7508	2.25002	1.76985	0.0778487	0.293491	0.230149	0.0633415	0.0106704	0.26098	0.0259535	0.235027	0.00483278	0.702461	0.854352	0.0255134	4	0.729117	0.749302	0.65623	0.674397	46.1483	5.23167	12.155	0.02284	13.0983	0.996343	0	0.239783	5.49667	0.0211333	11.0483	2.87833	0.441183	0.57385	0.411821	0.427946
B62/2	run216	1125	dark	-3	50.21	1.95084	4.116	0.4844	7.126	0.18238	14.334	21.278	0.32824	100.01	2.22892	1.86256	0.0544438	0.179952	0.137438	0.0425144	0.0142072	0.221077	0	0.221077	0.0057305	0.792688	0.845731	0.0236084	4	0.781925	0.781925	0.737573	0.737573	46.1483	5.23167	12.155	0.02284	13.0983	0.996343	0	0.239783	5.49667	0.0211333	11.0483	2.87833	0.441183	0.57385	0.411821	0.427946
B62/2	run251	1125	dark	0.7	49.5608	1.26566	4.65714	0.325157	8.31714	0.1681	14.9671	20.3386	0.332271	99.932	2.22322	1.83378	0.0352315	0.20309	0.166221	0.0368695	0.00951228	0.257371	0.0732133	0.184158	0.0052683	0.825585	0.806325	0.0238373	4	0.762344	0.817619	0.671171	0.719836	47.3012	4.94333	11.98	0.0186	11.5134	3.29262	0	0.25665	5.755	0.01255	10.1667	3.035	0.45155	0.487133	0.414759	0.471198
B62/2	run63	1125	bright	-0.8	47.9828	1.97548	5.5526	0.281593	8.9486	0.1932	12.3535	21.4058	0.3732	99.0667	2.26827	1.81137	0.0561048	0.247047	0.188629	0.0584172	0.00840477	0.282523	0.0369139	0.245609	0.00617765	0.695224	0.865833	0.027316	4	0.711047	0.738945	0.637286	0.66229	46.6183	3.44478	11.99	0	13.8156	2.77202	0	0.29	5.14119	0.0446595	10.8222	3.265	0.41	0.349667	0.359765	0.398814
B62/2	run165	1140	bright	0	47.8567	1.3265	5.33333	0.2841	8.64	0.176367	15.3667	19.8367	0.2907	99.111	2.23645	1.78126	0.0371449	0.233962	0.218735	0.0152266	0.00836064	0.268953	0.141837	0.127116	0.00556028	0.852668	0.791107	0.020979	4	0.76021	0.870262	0.634453	0.726299	46.353	3.976	12.474	0.0267	10.7717	3.1793	0	0.23926	6.072	0	10.826	3.177	0.42181	0.38035	0.442589	0.501217
B62/2	run192	1140	bright	-4	48.355	2.15576	4.81807	0.632775	7.12887	0.173067	13.9829	21.3052	0.28633	98.8379	2.2569	1.81627	0.0609179	0.213291	0.183727	0.0295647	0.0187919	0.223943	0.0343869	0.189556	0.00550616	0.782979	0.857445	0.0208527	4	0.777596	0.805091	0.713255	0.738475	47.1867	3.85667	12.5067	0.0384667	13.3003	0.640429	0	0.269133	5.81333	0.0251	11.7267	2.67333	0.3329	0.2934	0.427528	0.43794
B62/2	run192	1140	dark	-4	50.3553	1.6376	2.87536	0.272343	7.97859	0.189516	15.2715	20.5145	0.205695	99.3005	2.24262	1.87944	0.0459831	0.126484	0.120558	0.0059256	0.00803679	0.24905	0.0295154	0.219534	0.00599132	0.849728	0.8204	0.0148854	4	0.773339	0.794686	0.739716	0.760135	47.1867	3.85667	12.5067	0.0384667	13.3003	0.640429	0	0.269133	5.81333	0.0251	11.7267	2.67333	0.3329	0.2934	0.427528	0.43794
B62/2	run215	1140	bright	-3	47.214	2.468	6.48	0.57456	8.116	0.15272	12.914	21.378	0.31844	99.6157	2.24926	1.76741	0.0695053	0.285892	0.232588	0.0533042	0.0170053	0.254089	0.0463806	0.207708	0.00484236	0.720679	0.857462	0.0231126	4	0.739334	0.77627	0.653061	0.685687	46.5517	3.97	12.8867	0.04675	12.7133	0.977831	0	0.24425	5.89	0.0125	11.9133	2.83	0.36055	0.329067	0.435805	0.452323
B62/2	run215	1140	dark	-3	49.2633	1.635	4.4	0.481767	7.77667	0.1561	14.12	21.6	0.243067	99.6759	2.23865	1.83543	0.0458286	0.193209	0.164573	0.0286352	0.0141916	0.242317	0.0476481	0.194669	0.00492618	0.784264	0.862279	0.0175587	4	0.763957	0.801142	0.694838	0.728659	46.5517	3.97	12.8867	0.04675	12.7133	0.977831	0	0.24425	5.89	0.0125	11.9133	2.83	0.36055	0.329067	0.435805	0.452323
B62/2	run225	1140	bright	0.7	47.8867	1.43297	6.07	0.407867	8.36667	0.1522	14.67	20.8333	0.358267	100.178	2.21609	1.76615	0.0397609	0.263854	0.233847	0.0300069	0.0118936	0.258073	0.138044	0.120029	0.0047547	0.8066	0.823291	0.0256197	4	0.757603	0.870467	0.621277	0.713831	46.8557	3.96	12.7014	0.034025	10.2862	4.09797	0	0.243	6.20429	0.00946667	11.0829	2.99714	0.345914	0.363157	0.441808	0.518127
B62/2	run225	1140	dark	0.7	50.844	1.02062	3.334	0.29372	7.33	0.16882	16.138	20.818	0.32518	100.272	2.20415	1.86513	0.0281669	0.144143	0.134873	0.00927003	0.00851892	0.224879	0.0838792	0.141	0.0052455	0.882537	0.818254	0.0231285	4	0.796933	0.862242	0.715911	0.77458	46.8557	3.96	12.7014	0.034025	10.2862	4.09797	0	0.243	6.20429	0.00946667	11.0829	2.99714	0.345914	0.363157	0.441808	0.518127
B62/2	run52	1140	bright	-0.8	47.7238	2.40857	6.47671	0.35395	8.91535	0.1689	12.6665	21.7995	0.33525	100.849	2.22667	1.76855	0.0671503	0.282877	0.231452	0.0514246	0.0103707	0.27631	0.0594446	0.216866	0.00530159	0.699768	0.865586	0.0240883	4	0.716918	0.763411	0.629999	0.670855	46.7655	3.58021	12.2509	0.038365	12.5729	2.56836	0	0.277533	5.6688	0.0376602	11.4032	3.05396	0.393143	0.369152	0.404392	0.445601
B62/2	run218	1160	bright	-2	49.2	1.4273	5.23	0.96395	6.315	0.148	14.41	21.895	0.27845	99.8677	2.22358	1.82073	0.0397376	0.228109	0.179272	0.0488366	0.0282044	0.195447	0.0427355	0.152712	0.00463912	0.794984	0.868172	0.0199794	4	0.802664	0.83886	0.706524	0.738384	46.44	2.7	13.5371	0.0487571	11.339	1.38531	0	0.213286	6.80429	0.03365	13.2129	2.41857	0.216986	0.216657	0.490779	0.516847
B62/2	run219	1160	bright	-0.8	48.555	1.40132	5.59833	0.586483	7.26	0.142017	14.4767	21.495	0.299917	99.8147	2.22422	1.79738	0.0390254	0.244244	0.202623	0.0416217	0.017165	0.22476	0.0873112	0.137449	0.00445286	0.798892	0.852557	0.0215259	4	0.780433	0.853207	0.666414	0.728555	46.89	2.92	13.376	0.050725	10.4458	2.18479	0	0.22584	6.85	0.0323	12.506	2.68	0.24042	0.26342	0.49593	0.53896
B62/2	run219	1160	dark	-0.8	51.6633	0.875033	2.77333	0.570567	6.84333	0.169533	16.3033	21.1667	0.233833	100.599	2.19802	1.88991	0.0240818	0.11957	0.110094	0.0094754	0.0165024	0.209364	0.0525379	0.156826	0.005253	0.889096	0.829643	0.0165851	4	0.809402	0.850059	0.745851	0.783316	46.89	2.92	13.376	0.050725	10.4458	2.18479	0	0.22584	6.85	0.0323	12.506	2.68	0.24042	0.26342	0.49593	0.53896
B62/2	run223	1160	bright	0.7	48.16	1.17381	5.87929	0.283686	8.415	0.1558	15.2836	19.9693	0.360364	99.6808	2.22035	1.77965	0.0326327	0.256055	0.22035	0.0357049	0.00828835	0.260063	0.136911	0.123153	0.00487652	0.841952	0.790663	0.0258193	4	0.764011	0.872395	0.625799	0.714575	46.8983	2.89167	13.1617	0.0243833	9.56747	3.84922	0	0.2262	7.03	0.027975	12.1333	2.64	0.259567	0.25605	0.49024	0.567074
B62/2	run56	1160	bright	-0.8	49.2	1.735	5.528	0.376333	7.595	0.167333	14.384	21.6447	0.316667	100.947	2.20376	1.8045	0.0478737	0.238957	0.195501	0.0434561	0.0109131	0.232968	0.0679035	0.165064	0.00519838	0.786476	0.850596	0.022519	4	0.771476	0.826529	0.677145	0.725467	47.5914	2.8352	13.1714	0.0371333	10.7804	2.26621	0	0.234129	6.6041	0.0292858	12.5148	2.8145	0.289857	0.278443	0.478719	0.522003
B62/2	run57	1160	bright	-3	49.6758	1.71998	5.16997	1.21382	6.0035	0.125111	14.1375	22.0204	0.283378	100.349	2.21783	1.83358	0.0477621	0.224907	0.166424	0.0584831	0.0354235	0.185326	0	0.185326	0.00391151	0.777931	0.870883	0.0202803	4	0.807605	0.807605	0.731766	0.731766	47.6113	2.98327	13.1309	0.03802	12.1107	0.952291	0	0.224375	6.37227	0.0351654	12.8798	2.78677	0.30235	0.289808	0.466951	0.483999
B62/2	run58	1160	bright	1	46.1749	1.78556	6.84224	0.099625	9.8403	0.16295	13.1124	21.5385	0.373175	99.9297	2.2383	1.72009	0.0500409	0.300402	0.279914	0.0204884	0.00293424	0.30657	0.183362	0.123207	0.00514153	0.728185	0.859687	0.0269532	4	0.703727	0.855287	0.558207	0.678427	47.7191	2.65467	12.8083	0	9.33903	4.31521	0	0.228617	6.91457	0.0279292	11.8038	2.83968	0.300983	0.2785	0.482472	0.568941
B62/2	run58	1160	dark	1	50.1602	0.8842	4.14535	0.04755	7.84325	0.16065	15.971	20.853	0.25215	100.317	2.20326	1.8393	0.024392	0.179149	0.160705	0.0184437	0.00137856	0.240527	0.110025	0.130502	0.00498961	0.873045	0.819296	0.0179269	4	0.784004	0.869959	0.682203	0.756997	47.7191	2.65467	12.8083	0	9.33903	4.31521	0	0.228617	6.91457	0.0279292	11.8038	2.83968	0.300983	0.2785	0.482472	0.568941
B62/2	run114/1	1165	dark	-2	51.22	1.0762	3.2	0.869167	5.91333	0.1475	16.1033	22.0667	0.239533	100.836	2.19145	1.86809	0.0295296	0.137553	0.131911	0.00564174	0.0250636	0.180371	0.059085	0.121286	0.00455664	0.875565	0.862334	0.0169386	4	0.829184	0.878331	0.754731	0.799465	47.262	2.668	13.52	0.08462	10.5851	1.34105	0.0915	0.24464	6.93	0.09194	14.154	2.302	0.27964	0.23026	0.511638	0.538553
B62/2	run191	1165	bright	-4	49.1867	1.57455	4.95366	1.01951	5.48675	0.141811	15.0983	21.3689	0.260866	99.091	2.23296	1.82791	0.0440219	0.216968	0.172087	0.0448805	0.0299559	0.17053	0.0280034	0.142526	0.00446388	0.836468	0.850884	0.0187966	4	0.830655	0.854416	0.745231	0.766548	47.5775	2.97	13.54	0.053775	11.1054	0.5523	0	0.233925	7.04	0.02085	13.005	2.405	0.229525	0.22485	0.519615	0.530531
B62/2	run212	1170	bright	-4	49.91	1.16378	4.99167	1.46428	5.10333	0.13125	15.285	21.6183	0.243967	99.9116	2.21253	1.83782	0.0322399	0.216632	0.16218	0.0544518	0.0426308	0.157161	0.0180355	0.139126	0.00409364	0.839064	0.85294	0.0174181	4	0.842243	0.857772	0.745286	0.759027	47.5733	2.46833	13.6933	0.0815	10.6605	0.52905	0	0.211017	7.19667	0.0129	13.2017	2.19333	0.210633	0.17755	0.535313	0.546162
B62/2	run245	1170	bright	-3	49.2294	1.3493	5.506	1.45116	5.52	0.13252	15.332	20.636	0.2476	99.404	2.22422	1.82234	0.0375767	0.240216	0.17766	0.0625558	0.042472	0.170892	0.0152497	0.155642	0.00415509	0.846093	0.818485	0.0177709	4	0.831962	0.844628	0.731896	0.743038	47.4751	2.53667	13.5633	0.0777333	10.6429	0.830129	0	0.194667	7.32333	0.0157667	13.1567	2.295	0.198333	0.174283	0.534059	0.550892
B62/2	run247	1170	bright	-2	50.5977	1.1986	4.46	1.3011	5.06	0.1027	15.37	21.88	0.2587	100.229	2.20576	1.85744	0.0331028	0.192965	0.142558	0.0504074	0.0377639	0.15535	0.00659469	0.148755	0.00319337	0.841148	0.860621	0.0184134	4	0.844104	0.849727	0.764112	0.769202	47.7947	2.465	13.63	0.0682833	10.2297	1.25033	0	0.205583	7.49667	0.009025	13.2517	2.235	0.195167	0.178483	0.540641	0.566421
B62/2	run247	1170	dark	-2	53.0642	0.7354	2.15	0.6368	5.17	0.1276	17.07	21.15	0.2166	100.321	2.1926	1.93637	0.020189	0.0924666	0.063634	0.0288326	0.0183726	0.15778	0	0.15778	0.00394395	0.928611	0.826946	0.0153249	4	0.854766	0.854766	0.814417	0.814417	47.7947	2.465	13.63	0.0682833	10.2297	1.25033	0	0.205583	7.49667	0.009025	13.2517	2.235	0.195167	0.178483	0.540641	0.566421
B62/2	run250	1170	bright	0	49.7513	1.2711	5.162	1.38292	5.916	0.1213	14.97	21.456	0.27326	100.304	2.20962	1.82957	0.0351666	0.223729	0.170431	0.053298	0.0402091	0.181949	0.0260751	0.155874	0.00377833	0.820693	0.845423	0.0194839	4	0.818531	0.840386	0.720649	0.739891	48.0244	2.45333	13.525	0.0404833	9.1351	2.75182	0	0.202933	7.365	0.01345	12.8783	2.48833	0.208283	0.201033	0.530679	0.589699
B62/2	run250	1170	dark	0	52.67	0.723733	2.51333	0.733467	5.79667	0.1598	16.95	20.6067	0.222867	100.377	2.19452	1.92366	0.0198861	0.108187	0.0763367	0.0318507	0.0211801	0.17706	0	0.17706	0.00494353	0.92289	0.806407	0.0157821	4	0.839029	0.839029	0.794534	0.794534	48.0244	2.45333	13.525	0.0404833	9.1351	2.75182	0	0.202933	7.365	0.01345	12.8783	2.48833	0.208283	0.201033	0.530679	0.589699
B62/2	run222	1175	bright	0.7	46.736	1.2539	7.29	0.12286	8.59	0.13124	14.74	20.612	0.28074	99.7567	2.21991	1.72669	0.0348523	0.317432	0.273309	0.044123	0.00358886	0.26542	0.176003	0.0894162	0.00410699	0.811848	0.815951	0.0201105	4	0.753618	0.900788	0.585022	0.699268	47.1033	2.15833	13.7317	0.02636	8.33436	3.44156	0	0.182517	7.68333	0.01838	13.1017	2.36833	0.195283	0.1951	0.545082	0.6217
[truncated: 40 more columns]
